# Supplementary material for: N-[3-(tert-Butyl­dimethyl­siloxymeth­yl)-5-nitro­phen­yl]acetamide
Source: Acta Crystallogr Sect E Struct Rep Online. 2008 Sep 27;64(Pt 10):o2031. doi: 10.1107/S1600536808030717 (PMC2959232; doi:10.1107/S1600536808030717)
Supplement: Supplementary file 1 [file e-64-o2031-sup1.cif]

##############################################################################
###                                                                        ###
###        Electronic paper (Acta Crystallographica Section E)             ###
###                                                                        ###
##############################################################################
#                                                                            #
# This CIF contains the data in a paper accepted for publication in Acta     #
# Crystallographica Section E. It conforms to the requirements of Notes      #
# for Authors for Section E, and has been peer reviewed under the auspices   #
# of the IUCr Commission on Journals.                                        #
#                                                                            #
# Full details of the Crystallographic Information File format               #
# are given in the paper "The Crystallographic Information File (CIF):       #
# a New Standard Archive File for Crystallography" by S. R. Hall, F. H.      #
# Allen and I. D. Brown [Acta Cryst. (1991), A47, 655-685].                  #
#                                                                            #
# The current version of the core CIF dictionary is obtainable from          #
# ftp://ftp.iucr.org/pub/cif_core.dic. The current version number is 2.4.    #
#                                                                            #
# Software is freely available for graphical display of the structure(s) in  #
# this CIF.  For information consult the CIF home page http://www.iucr.org/  #
# cif/home.html                                                              #
#                                                                            #
# This file may be used for bona fide research purposes within the           #
# scientific community so long as proper attribution is given to the journal # 
# article from which it was obtained.                                        #
#                                                                            #
##############################################################################
                                             
data_I
_audit_creation_method     SHELXL-97
_chemical_name_systematic
;
N-[3-(<i>tert</i>-Butyldimethylsiloxymethyl)-5-nitrophenyl]acetamide
;
_chemical_name_common
;
<i>tert</i>-Butyldimethylsilyl 3-acetamido-5-nitrobenzyl ether
;
_chemical_formula_moiety     'C15 H24 N2 O4 Si'
_chemical_formula_sum     'C15 H24 N2 O4 Si'
_chemical_formula_iupac     'C15 H24 N2 O4 Si'
_chemical_formula_weight     324.45
_chemical_melting_point     ?
_symmetry_cell_setting     Triclinic
_symmetry_space_group_name_H-M     'P -1'
_symmetry_space_group_name_Hall     '-P 1'
loop_
    _symmetry_equiv_pos_as_xyz
    'x, y, z'
    '-x, -y, -z'
_cell_length_a     9.5037(3)
_cell_length_b     10.0713(3)
_cell_length_c     18.1985(5)
_cell_angle_alpha     89.8850(10)
_cell_angle_beta     86.0090(10)
_cell_angle_gamma     88.8880(10)
_cell_volume     1737.31(9)
_cell_formula_units_Z     4
_cell_measurement_reflns_used     7491
_cell_measurement_theta_min     2.02
_cell_measurement_theta_max     25.71
_cell_measurement_temperature     90(2)
_exptl_crystal_description     plate
_exptl_crystal_colour     colourless
_exptl_crystal_size_max     0.34
_exptl_crystal_size_mid     0.22
_exptl_crystal_size_min     0.20
_exptl_crystal_density_diffrn     1.240
_exptl_crystal_density_meas     ?
_exptl_crystal_density_method     'not measured'
_exptl_crystal_F_000     696
_exptl_absorpt_coefficient_mu     0.153
_exptl_absorpt_correction_type     multi-scan
_exptl_absorpt_process_details     '(SADABS; Sheldrick, 1997)'
_exptl_absorpt_correction_T_min     0.877832
_exptl_absorpt_correction_T_max     0.976562
_exptl_special_details
;
;
_diffrn_ambient_temperature     90.0(10)
_diffrn_radiation_type     MoK\a
_diffrn_radiation_wavelength     0.71073
_diffrn_radiation_source     'fine-focus sealed tube'
_diffrn_radiation_monochromator     graphite
_diffrn_measurement_device_type     'Siemens SMART CCD'
_diffrn_measurement_method     \w
_diffrn_detector_area_resol_mean     ?
_diffrn_reflns_number     15951
_diffrn_reflns_av_R_equivalents     0.0419
_diffrn_reflns_av_sigmaI/netI     0.0609
_diffrn_reflns_theta_min     2.02
_diffrn_reflns_theta_max     25.71
_diffrn_reflns_theta_full     25.71
_diffrn_measured_fraction_theta_max     0.992
_diffrn_measured_fraction_theta_full     0.992
_diffrn_reflns_limit_h_min     -11
_diffrn_reflns_limit_h_max     11
_diffrn_reflns_limit_k_min     -12
_diffrn_reflns_limit_k_max     12
_diffrn_reflns_limit_l_min     -22
_diffrn_reflns_limit_l_max     22
_diffrn_standards_number     0
_diffrn_standards_interval_count     .
_diffrn_standards_interval_time     .
_diffrn_standards_decay_%     ?
_refine_special_details
;
Refinement of <i>F</i>^2^ against ALL reflections. The weighted <i>R</i>-factor
<i>wR</i> and goodness of fit <i>S</i> are based on <i>F</i>^2^, conventional
<i>R</i>-factors <i>R</i> are based on <i>F</i>, with <i>F</i> set to zero for
negative <i>F</i>^2^. The threshold expression of <i>F</i>^2^ >
\s(<i>F</i>^2^) is used only for calculating <i>R</i>-factors(gt) <i>etc</i>.
and is not relevant to the choice of reflections for refinement.
<i>R</i>-factors based on <i>F</i>^2^ are statistically about twice as large
as those based on <i>F</i>, and <i>R</i>- factors based on ALL data will be
even larger.
;
_reflns_number_total     6570
_reflns_number_gt     4732
_reflns_threshold_expression     I>2\s(I)
_refine_ls_structure_factor_coef     Fsqd
_refine_ls_matrix_type     full
_refine_ls_R_factor_all     0.0803
_refine_ls_R_factor_gt     0.0480
_refine_ls_wR_factor_gt     0.1032
_refine_ls_wR_factor_ref     0.1166
_refine_ls_goodness_of_fit_ref     1.047
_refine_ls_restrained_S_all     1.047
_refine_ls_number_reflns     6570
_refine_ls_number_parameters     409
_refine_ls_number_restraints     0
_refine_ls_number_constraints     180
_refine_ls_hydrogen_treatment     constr
_refine_ls_weighting_scheme     calc
_refine_ls_weighting_details
         'calc w=1/[\s^2^(Fo^2^)+(0.0481P)^2^+0.5796P] where P=(Fo^2^+2Fc^2^)/3'
_atom_sites_solution_hydrogens     difmap
_atom_sites_solution_primary     direct
_atom_sites_solution_secondary     difmap
_refine_ls_shift/su_max     0.001
_refine_ls_shift/su_mean     0.000
_refine_diff_density_max     0.407
_refine_diff_density_min     -0.313
_refine_ls_extinction_method     none
_refine_ls_extinction_coef     ?
loop_
    _atom_type_symbol
    _atom_type_description
    _atom_type_scat_dispersion_real
    _atom_type_scat_dispersion_imag
    _atom_type_scat_source
    'C' 'C' 0.0033 0.0016
                         'International Tables Vol C Tables 4.2.6.8 and 6.1.1.4'
    'H' 'H' 0.0000 0.0000
                         'International Tables Vol C Tables 4.2.6.8 and 6.1.1.4'
    'N' 'N' 0.0061 0.0033
                         'International Tables Vol C Tables 4.2.6.8 and 6.1.1.4'
    'O' 'O' 0.0106 0.0060
                         'International Tables Vol C Tables 4.2.6.8 and 6.1.1.4'
    'Si' 'Si' 0.0817 0.0704
                         'International Tables Vol C Tables 4.2.6.8 and 6.1.1.4'
_computing_data_collection     'SMART (Bruker, 1995)'
_computing_cell_refinement     'SAINT (Bruker, 1995)'
_computing_data_reduction     'SAINT (Bruker, 1995)'
_computing_structure_solution     'SHELXS97 (Sheldrick, 2008)'
_computing_structure_refinement     'SHELXL97 (Sheldrick, 2008)'
_computing_molecular_graphics     'ORTEPIII (Burnett & Johnson, 1996)'
_computing_publication_material     'SHELXTL (Sheldrick, 2008)'
loop_
    _atom_site_type_symbol
    _atom_site_label
    _atom_site_fract_x
    _atom_site_fract_y
    _atom_site_fract_z
    _atom_site_U_iso_or_equiv
    _atom_site_adp_type
    _atom_site_calc_flag
    _atom_site_refinement_flags
    _atom_site_occupancy
    _atom_site_disorder_assembly
    _atom_site_disorder_group
    Si SiA -0.17682(7) 0.55743(6) 0.16477(4) 0.02135(16) Uani d . 1 . .
    O O1A 0.24286(16) 0.04298(15) 0.50611(8) 0.0226(4) Uani d . 1 . .
    O O2A -0.05223(17) -0.11050(15) 0.34529(9) 0.0266(4) Uani d . 1 . .
    O O3A -0.22213(17) -0.00550(16) 0.29506(9) 0.0277(4) Uani d . 1 . .
    O O4A -0.16983(18) 0.45572(16) 0.23590(9) 0.0289(4) Uani d . 1 . .
    N N1A 0.19067(19) 0.25787(18) 0.47613(10) 0.0198(4) Uani d . 1 . .
    H H1A 0.2094 0.3387 0.4864 0.024 Uiso calc R 1 . .
    N N2A -0.1138(2) -0.00728(18) 0.32807(10) 0.0210(4) Uani d . 1 . .
    C C1A -0.0477(2) 0.3543(2) 0.33345(12) 0.0205(5) Uani d . 1 . .
    C C2A 0.0484(2) 0.3574(2) 0.38736(12) 0.0201(5) Uani d . 1 . .
    H H2A 0.0839 0.4386 0.4008 0.024 Uiso calc R 1 . .
    C C3A 0.0934(2) 0.2417(2) 0.42199(12) 0.0182(5) Uani d . 1 . .
    C C4A 0.0406(2) 0.1201(2) 0.40215(12) 0.0189(5) Uani d . 1 . .
    H H4A 0.0687 0.0415 0.4242 0.023 Uiso calc R 1 . .
    C C5A -0.0547(2) 0.1205(2) 0.34864(12) 0.0186(5) Uani d . 1 . .
    C C6A -0.1015(2) 0.2331(2) 0.31340(12) 0.0207(5) Uani d . 1 . .
    H H6A -0.1664 0.2280 0.2776 0.025 Uiso calc R 1 . .
    C C7A -0.0922(3) 0.4822(2) 0.29796(14) 0.0293(6) Uani d . 1 . .
    H H7A1 -0.1500 0.5350 0.3334 0.035 Uiso calc R 1 . .
    H H7A2 -0.0094 0.5328 0.2826 0.035 Uiso calc R 1 . .
    C C8A 0.2593(2) 0.1632(2) 0.51459(12) 0.0197(5) Uani d . 1 . .
    C C9A 0.3541(2) 0.2174(2) 0.56920(13) 0.0234(5) Uani d . 1 . .
    H H9A1 0.3141 0.2013 0.6182 0.035 Uiso calc R 1 . .
    H H9A2 0.3638 0.3112 0.5616 0.035 Uiso calc R 1 . .
    H H9A3 0.4451 0.1744 0.5627 0.035 Uiso calc R 1 . .
    C C10A 0.0040(3) 0.5812(3) 0.12128(17) 0.0410(7) Uani d . 1 . .
    H H10A 0.0640 0.6130 0.1575 0.061 Uiso calc R 1 . .
    H H10B 0.0004 0.6448 0.0821 0.061 Uiso calc R 1 . .
    H H10C 0.0409 0.4980 0.1019 0.061 Uiso calc R 1 . .
    C C11A -0.2521(3) 0.7202(2) 0.19618(15) 0.0353(6) Uani d . 1 . .
    H H11A -0.3412 0.7073 0.2232 0.053 Uiso calc R 1 . .
    H H11B -0.2656 0.7758 0.1542 0.053 Uiso calc R 1 . .
    H H11C -0.1886 0.7619 0.2274 0.053 Uiso calc R 1 . .
    C C12A -0.2923(2) 0.4702(2) 0.10128(12) 0.0223(5) Uani d . 1 . .
    C C13A -0.3086(3) 0.5563(3) 0.03232(14) 0.0376(7) Uani d . 1 . .
    H H13A -0.2169 0.5763 0.0099 0.056 Uiso calc R 1 . .
    H H13B -0.3581 0.6374 0.0461 0.056 Uiso calc R 1 . .
    H H13C -0.3608 0.5088 -0.0021 0.056 Uiso calc R 1 . .
    C C14A -0.2269(3) 0.3351(2) 0.07771(15) 0.0329(6) Uani d . 1 . .
    H H14A -0.2887 0.2907 0.0467 0.049 Uiso calc R 1 . .
    H H14B -0.2136 0.2820 0.1206 0.049 Uiso calc R 1 . .
    H H14C -0.1375 0.3482 0.0511 0.049 Uiso calc R 1 . .
    C C15A -0.4387(2) 0.4478(3) 0.14056(14) 0.0290(6) Uani d . 1 . .
    H H15A -0.4971 0.4032 0.1078 0.043 Uiso calc R 1 . .
    H H15B -0.4815 0.5319 0.1547 0.043 Uiso calc R 1 . .
    H H15C -0.4287 0.3943 0.1837 0.043 Uiso calc R 1 . .
    Si SiB 0.66924(7) 1.00767(6) 0.83117(4) 0.02233(17) Uani d . 1 . .
    O O1B 0.26630(16) 0.54068(15) 0.49672(9) 0.0252(4) Uani d . 1 . .
    O O2B 0.54486(18) 0.38508(16) 0.66784(9) 0.0296(4) Uani d . 1 . .
    O O3B 0.71294(17) 0.48319(16) 0.71949(9) 0.0279(4) Uani d . 1 . .
    O O4B 0.71134(16) 0.96086(16) 0.74525(9) 0.0245(4) Uani d . 1 . .
    N N1B 0.31186(19) 0.75499(18) 0.52717(10) 0.0190(4) Uani d . 1 . .
    H H1B 0.2892 0.8359 0.5175 0.023 Uiso calc R 1 . .
    N N2B 0.6080(2) 0.48532(19) 0.68401(10) 0.0216(4) Uani d . 1 . .
    C C1B 0.5633(2) 0.8507(2) 0.66133(13) 0.0209(5) Uani d . 1 . .
    C C2B 0.4649(2) 0.8537(2) 0.60912(12) 0.0194(5) Uani d . 1 . .
    H H2B 0.4337 0.9355 0.5920 0.023 Uiso calc R 1 . .
    C C3B 0.4107(2) 0.7380(2) 0.58106(12) 0.0191(5) Uani d . 1 . .
    C C4B 0.4566(2) 0.6150(2) 0.60630(12) 0.0197(5) Uani d . 1 . .
    H H4B 0.4221 0.5361 0.5889 0.024 Uiso calc R 1 . .
    C C5B 0.5557(2) 0.6154(2) 0.65841(13) 0.0205(5) Uani d . 1 . .
    C C6B 0.6107(2) 0.7283(2) 0.68713(12) 0.0211(5) Uani d . 1 . .
    H H6B 0.6769 0.7230 0.7224 0.025 Uiso calc R 1 . .
    C C7B 0.6209(3) 0.9803(2) 0.68756(13) 0.0262(6) Uani d . 1 . .
    H H7B1 0.6722 1.0235 0.6466 0.031 Uiso calc R 1 . .
    H H7B2 0.5428 1.0385 0.7045 0.031 Uiso calc R 1 . .
    C C8B 0.2475(2) 0.6608(2) 0.48844(13) 0.0206(5) Uani d . 1 . .
    C C9B 0.1529(2) 0.7165(2) 0.43247(13) 0.0229(5) Uani d . 1 . .
    H H9B1 0.1964 0.7023 0.3839 0.034 Uiso calc R 1 . .
    H H9B2 0.1381 0.8100 0.4408 0.034 Uiso calc R 1 . .
    H H9B3 0.0639 0.6728 0.4371 0.034 Uiso calc R 1 . .
    C C10B 0.4914(3) 0.9443(3) 0.86052(17) 0.0406(7) Uani d . 1 . .
    H H10D 0.4242 0.9766 0.8274 0.061 Uiso calc R 1 . .
    H H10E 0.4642 0.9746 0.9095 0.061 Uiso calc R 1 . .
    H H10F 0.4940 0.8489 0.8597 0.061 Uiso calc R 1 . .
    C C11B 0.6654(3) 1.1913(2) 0.83711(16) 0.0387(7) Uani d . 1 . .
    H H11D 0.7545 1.2248 0.8179 0.058 Uiso calc R 1 . .
    H H11E 0.6483 1.2178 0.8876 0.058 Uiso calc R 1 . .
    H H11F 0.5916 1.2264 0.8089 0.058 Uiso calc R 1 . .
    C C12B 0.8116(3) 0.9314(2) 0.88521(13) 0.0264(6) Uani d . 1 . .
    C C13B 0.7726(3) 0.9463(3) 0.96821(15) 0.0454(8) Uani d . 1 . .
    H H13D 0.8460 0.9072 0.9953 0.068 Uiso calc R 1 . .
    H H13E 0.6856 0.9021 0.9807 0.068 Uiso calc R 1 . .
    H H13F 0.7618 1.0388 0.9804 0.068 Uiso calc R 1 . .
    C C14B 0.8295(3) 0.7825(2) 0.86699(15) 0.0333(6) Uani d . 1 . .
    H H14D 0.8574 0.7719 0.8156 0.050 Uiso calc R 1 . .
    H H14E 0.7417 0.7389 0.8782 0.050 Uiso calc R 1 . .
    H H14F 0.9007 0.7438 0.8958 0.050 Uiso calc R 1 . .
    C C15B 0.9528(3) 0.9991(3) 0.86574(16) 0.0354(6) Uani d . 1 . .
    H H15D 1.0253 0.9569 0.8922 0.053 Uiso calc R 1 . .
    H H15E 0.9448 1.0912 0.8791 0.053 Uiso calc R 1 . .
    H H15F 0.9766 0.9914 0.8138 0.053 Uiso calc R 1 . .
loop_
    _atom_site_aniso_label
    _atom_site_aniso_U_11
    _atom_site_aniso_U_22
    _atom_site_aniso_U_33
    _atom_site_aniso_U_12
    _atom_site_aniso_U_13
    _atom_site_aniso_U_23
    SiA 0.0258(3) 0.0145(3) 0.0240(4) -0.0004(3) -0.0037(3) 0.0021(3)
    O1A 0.0285(9) 0.0141(8) 0.0259(9) -0.0001(7) -0.0061(7) 0.0015(7)
    O2A 0.0325(9) 0.0144(8) 0.0336(10) 0.0024(7) -0.0090(8) -0.0033(7)
    O3A 0.0272(9) 0.0239(9) 0.0335(10) -0.0010(7) -0.0119(8) -0.0038(8)
    O4A 0.0374(10) 0.0220(9) 0.0297(10) -0.0085(8) -0.0177(8) 0.0095(7)
    N1A 0.0242(10) 0.0120(9) 0.0239(10) 0.0009(8) -0.0057(8) 0.0002(8)
    N2A 0.0254(11) 0.0149(10) 0.0227(11) -0.0001(8) -0.0015(9) -0.0022(8)
    C1A 0.0236(12) 0.0175(12) 0.0203(12) -0.0015(10) -0.0004(10) 0.0016(10)
    C2A 0.0223(12) 0.0152(11) 0.0225(12) -0.0009(9) 0.0003(10) 0.0007(10)
    C3A 0.0189(11) 0.0165(11) 0.0188(12) 0.0010(9) -0.0005(9) 0.0000(9)
    C4A 0.0200(11) 0.0147(11) 0.0218(12) 0.0012(9) 0.0003(10) 0.0020(9)
    C5A 0.0199(11) 0.0156(11) 0.0203(12) -0.0020(9) 0.0009(10) -0.0043(9)
    C6A 0.0225(12) 0.0201(12) 0.0197(12) 0.0009(10) -0.0037(10) -0.0031(10)
    C7A 0.0385(14) 0.0200(13) 0.0315(14) -0.0024(11) -0.0166(12) 0.0051(11)
    C8A 0.0212(12) 0.0177(12) 0.0200(12) 0.0010(9) -0.0002(10) 0.0031(9)
    C9A 0.0278(13) 0.0166(12) 0.0268(13) -0.0029(10) -0.0083(11) 0.0038(10)
    C10A 0.0344(15) 0.0291(15) 0.059(2) -0.0062(12) 0.0031(14) -0.0046(14)
    C11A 0.0458(16) 0.0218(14) 0.0384(16) 0.0039(12) -0.0049(13) -0.0032(12)
    C12A 0.0279(13) 0.0203(12) 0.0192(12) 0.0008(10) -0.0039(10) 0.0026(10)
    C13A 0.0455(17) 0.0416(17) 0.0267(14) -0.0017(13) -0.0096(13) 0.0101(13)
    C14A 0.0418(16) 0.0252(14) 0.0318(15) -0.0010(12) -0.0023(12) -0.0050(11)
    C15A 0.0287(13) 0.0283(14) 0.0308(14) -0.0022(11) -0.0075(11) 0.0021(11)
    SiB 0.0263(4) 0.0151(3) 0.0256(4) 0.0002(3) -0.0016(3) -0.0021(3)
    O1B 0.0291(9) 0.0142(8) 0.0332(10) 0.0009(7) -0.0086(8) 0.0002(7)
    O2B 0.0364(10) 0.0172(9) 0.0363(10) -0.0019(8) -0.0102(8) 0.0038(8)
    O3B 0.0268(9) 0.0247(9) 0.0334(10) 0.0016(7) -0.0117(8) 0.0056(8)
    O4B 0.0281(9) 0.0237(9) 0.0227(9) 0.0006(7) -0.0085(7) -0.0033(7)
    N1B 0.0227(10) 0.0121(9) 0.0225(10) 0.0023(8) -0.0049(8) 0.0002(8)
    N2B 0.0250(11) 0.0179(10) 0.0220(10) 0.0011(8) -0.0027(9) 0.0026(8)
    C1B 0.0237(12) 0.0167(12) 0.0220(12) 0.0002(10) 0.0006(10) -0.0009(10)
    C2B 0.0218(12) 0.0142(11) 0.0219(12) 0.0024(9) 0.0007(10) 0.0021(9)
    C3B 0.0191(11) 0.0175(12) 0.0206(12) 0.0009(9) -0.0004(10) 0.0001(10)
    C4B 0.0213(12) 0.0136(11) 0.0237(12) -0.0005(9) 0.0015(10) -0.0009(9)
    C5B 0.0223(12) 0.0164(12) 0.0227(12) 0.0021(9) -0.0006(10) 0.0022(10)
    C6B 0.0222(12) 0.0217(12) 0.0191(12) 0.0010(10) -0.0006(10) -0.0001(10)
    C7B 0.0309(13) 0.0201(12) 0.0286(14) -0.0012(10) -0.0095(11) -0.0005(10)
    C8B 0.0200(12) 0.0185(12) 0.0227(12) 0.0010(10) 0.0013(10) -0.0031(10)
    C9B 0.0266(12) 0.0159(12) 0.0265(13) 0.0017(10) -0.0055(10) -0.0018(10)
    C10B 0.0348(15) 0.0322(15) 0.0533(19) 0.0004(12) 0.0063(14) -0.0005(14)
    C11B 0.0473(17) 0.0226(14) 0.0481(18) 0.0031(12) -0.0172(14) -0.0052(13)
    C12B 0.0353(14) 0.0226(13) 0.0215(13) 0.0013(11) -0.0043(11) -0.0016(10)
    C13B 0.069(2) 0.0412(18) 0.0267(15) 0.0057(15) -0.0072(14) -0.0018(13)
    C14B 0.0413(16) 0.0208(13) 0.0387(16) 0.0056(12) -0.0108(13) 0.0004(12)
    C15B 0.0305(14) 0.0329(15) 0.0439(17) -0.0011(12) -0.0106(12) 0.0007(13)
_geom_special_details
;
All e.s.d.'s (except the e.s.d. in the dihedral angle between two l.s. planes)
are estimated using the full covariance matrix. The cell e.s.d.'s are taken
into account individually in the estimation of e.s.d.'s in distances, angles
and torsion angles; correlations between e.s.d.'s in cell parameters are only
used when they are defined by crystal symmetry. An approximate (isotropic)
treatment of cell e.s.d.'s is used for estimating e.s.d.'s involving l.s.
planes.
;
loop_
    _geom_bond_atom_site_label_1
    _geom_bond_atom_site_label_2
    _geom_bond_site_symmetry_2
    _geom_bond_distance
    _geom_bond_publ_flag
    SiA O4A . 1.6533(16) ?
    SiA C11A . 1.851(3) ?
    SiA C10A . 1.861(3) ?
    SiA C12A . 1.879(2) ?
    O1A C8A . 1.235(3) ?
    O2A N2A . 1.233(2) ?
    O3A N2A . 1.228(2) ?
    O4A C7A . 1.420(3) ?
    N1A C8A . 1.364(3) ?
    N1A C3A . 1.409(3) ?
    N1A H1A . 0.8600 ?
    N2A C5A . 1.473(3) ?
    C1A C2A . 1.387(3) ?
    C1A C6A . 1.392(3) ?
    C1A C7A . 1.507(3) ?
    C2A C3A . 1.398(3) ?
    C2A H2A . 0.9300 ?
    C3A C4A . 1.390(3) ?
    C4A C5A . 1.375(3) ?
    C4A H4A . 0.9300 ?
    C5A C6A . 1.383(3) ?
    C6A H6A . 0.9300 ?
    C7A H7A1 . 0.9700 ?
    C7A H7A2 . 0.9700 ?
    C8A C9A . 1.498(3) ?
    C9A H9A1 . 0.9600 ?
    C9A H9A2 . 0.9600 ?
    C9A H9A3 . 0.9600 ?
    C10A H10A . 0.9600 ?
    C10A H10B . 0.9600 ?
    C10A H10C . 0.9600 ?
    C11A H11A . 0.9600 ?
    C11A H11B . 0.9600 ?
    C11A H11C . 0.9600 ?
    C12A C14A . 1.534(3) ?
    C12A C13A . 1.539(3) ?
    C12A C15A . 1.540(3) ?
    C13A H13A . 0.9600 ?
    C13A H13B . 0.9600 ?
    C13A H13C . 0.9600 ?
    C14A H14A . 0.9600 ?
    C14A H14B . 0.9600 ?
    C14A H14C . 0.9600 ?
    C15A H15A . 0.9600 ?
    C15A H15B . 0.9600 ?
    C15A H15C . 0.9600 ?
    SiB O4B . 1.6540(17) ?
    SiB C11B . 1.852(3) ?
    SiB C10B . 1.862(3) ?
    SiB C12B . 1.879(2) ?
    O1B C8B . 1.230(3) ?
    O2B N2B . 1.231(2) ?
    O3B N2B . 1.225(2) ?
    O4B C7B . 1.414(3) ?
    N1B C8B . 1.362(3) ?
    N1B C3B . 1.412(3) ?
    N1B H1B . 0.8600 ?
    N2B C5B . 1.478(3) ?
    C1B C2B . 1.378(3) ?
    C1B C6B . 1.396(3) ?
    C1B C7B . 1.515(3) ?
    C2B C3B . 1.395(3) ?
    C2B H2B . 0.9300 ?
    C3B C4B . 1.393(3) ?
    C4B C5B . 1.382(3) ?
    C4B H4B . 0.9300 ?
    C5B C6B . 1.379(3) ?
    C6B H6B . 0.9300 ?
    C7B H7B1 . 0.9700 ?
    C7B H7B2 . 0.9700 ?
    C8B C9B . 1.505(3) ?
    C9B H9B1 . 0.9600 ?
    C9B H9B2 . 0.9600 ?
    C9B H9B3 . 0.9600 ?
    C10B H10D . 0.9600 ?
    C10B H10E . 0.9600 ?
    C10B H10F . 0.9600 ?
    C11B H11D . 0.9600 ?
    C11B H11E . 0.9600 ?
    C11B H11F . 0.9600 ?
    C12B C15B . 1.535(4) ?
    C12B C13B . 1.537(4) ?
    C12B C14B . 1.541(3) ?
    C13B H13D . 0.9600 ?
    C13B H13E . 0.9600 ?
    C13B H13F . 0.9600 ?
    C14B H14D . 0.9600 ?
    C14B H14E . 0.9600 ?
    C14B H14F . 0.9600 ?
    C15B H15D . 0.9600 ?
    C15B H15E . 0.9600 ?
    C15B H15F . 0.9600 ?
loop_
    _geom_angle_atom_site_label_1
    _geom_angle_atom_site_label_2
    _geom_angle_atom_site_label_3
    _geom_angle_site_symmetry_1
    _geom_angle_site_symmetry_3
    _geom_angle
    _geom_angle_publ_flag
    O4A SiA C11A . . 109.65(11) ?
    O4A SiA C10A . . 109.68(11) ?
    C11A SiA C10A . . 109.21(13) ?
    O4A SiA C12A . . 104.02(9) ?
    C11A SiA C12A . . 112.45(11) ?
    C10A SiA C12A . . 111.70(12) ?
    C7A O4A SiA . . 123.43(15) ?
    C8A N1A C3A . . 129.01(19) ?
    C8A N1A H1A . . 115.5 ?
    C3A N1A H1A . . 115.5 ?
    O3A N2A O2A . . 123.41(19) ?
    O3A N2A C5A . . 118.28(17) ?
    O2A N2A C5A . . 118.31(18) ?
    C2A C1A C6A . . 119.3(2) ?
    C2A C1A C7A . . 119.4(2) ?
    C6A C1A C7A . . 121.3(2) ?
    C1A C2A C3A . . 121.7(2) ?
    C1A C2A H2A . . 119.1 ?
    C3A C2A H2A . . 119.1 ?
    C4A C3A C2A . . 119.3(2) ?
    C4A C3A N1A . . 124.29(19) ?
    C2A C3A N1A . . 116.4(2) ?
    C5A C4A C3A . . 117.5(2) ?
    C5A C4A H4A . . 121.3 ?
    C3A C4A H4A . . 121.3 ?
    C4A C5A C6A . . 124.6(2) ?
    C4A C5A N2A . . 118.10(19) ?
    C6A C5A N2A . . 117.30(19) ?
    C5A C6A C1A . . 117.5(2) ?
    C5A C6A H6A . . 121.2 ?
    C1A C6A H6A . . 121.2 ?
    O4A C7A C1A . . 110.39(19) ?
    O4A C7A H7A1 . . 109.6 ?
    C1A C7A H7A1 . . 109.6 ?
    O4A C7A H7A2 . . 109.6 ?
    C1A C7A H7A2 . . 109.6 ?
    H7A1 C7A H7A2 . . 108.1 ?
    O1A C8A N1A . . 122.9(2) ?
    O1A C8A C9A . . 122.75(19) ?
    N1A C8A C9A . . 114.29(19) ?
    C8A C9A H9A1 . . 109.5 ?
    C8A C9A H9A2 . . 109.5 ?
    H9A1 C9A H9A2 . . 109.5 ?
    C8A C9A H9A3 . . 109.5 ?
    H9A1 C9A H9A3 . . 109.5 ?
    H9A2 C9A H9A3 . . 109.5 ?
    SiA C10A H10A . . 109.5 ?
    SiA C10A H10B . . 109.5 ?
    H10A C10A H10B . . 109.5 ?
    SiA C10A H10C . . 109.5 ?
    H10A C10A H10C . . 109.5 ?
    H10B C10A H10C . . 109.5 ?
    SiA C11A H11A . . 109.5 ?
    SiA C11A H11B . . 109.5 ?
    H11A C11A H11B . . 109.5 ?
    SiA C11A H11C . . 109.5 ?
    H11A C11A H11C . . 109.5 ?
    H11B C11A H11C . . 109.5 ?
    C14A C12A C13A . . 109.0(2) ?
    C14A C12A C15A . . 108.7(2) ?
    C13A C12A C15A . . 109.36(19) ?
    C14A C12A SiA . . 110.59(16) ?
    C13A C12A SiA . . 109.21(17) ?
    C15A C12A SiA . . 109.89(16) ?
    C12A C13A H13A . . 109.5 ?
    C12A C13A H13B . . 109.5 ?
    H13A C13A H13B . . 109.5 ?
    C12A C13A H13C . . 109.5 ?
    H13A C13A H13C . . 109.5 ?
    H13B C13A H13C . . 109.5 ?
    C12A C14A H14A . . 109.5 ?
    C12A C14A H14B . . 109.5 ?
    H14A C14A H14B . . 109.5 ?
    C12A C14A H14C . . 109.5 ?
    H14A C14A H14C . . 109.5 ?
    H14B C14A H14C . . 109.5 ?
    C12A C15A H15A . . 109.5 ?
    C12A C15A H15B . . 109.5 ?
    H15A C15A H15B . . 109.5 ?
    C12A C15A H15C . . 109.5 ?
    H15A C15A H15C . . 109.5 ?
    H15B C15A H15C . . 109.5 ?
    O4B SiB C11B . . 109.84(11) ?
    O4B SiB C10B . . 108.94(12) ?
    C11B SiB C10B . . 109.21(13) ?
    O4B SiB C12B . . 104.37(10) ?
    C11B SiB C12B . . 111.97(12) ?
    C10B SiB C12B . . 112.37(12) ?
    C7B O4B SiB . . 123.18(15) ?
    C8B N1B C3B . . 128.91(19) ?
    C8B N1B H1B . . 115.5 ?
    C3B N1B H1B . . 115.5 ?
    O3B N2B O2B . . 123.62(18) ?
    O3B N2B C5B . . 118.09(19) ?
    O2B N2B C5B . . 118.28(18) ?
    C2B C1B C6B . . 119.2(2) ?
    C2B C1B C7B . . 119.2(2) ?
    C6B C1B C7B . . 121.6(2) ?
    C1B C2B C3B . . 122.1(2) ?
    C1B C2B H2B . . 118.9 ?
    C3B C2B H2B . . 118.9 ?
    C4B C3B C2B . . 119.4(2) ?
    C4B C3B N1B . . 124.2(2) ?
    C2B C3B N1B . . 116.38(19) ?
    C5B C4B C3B . . 117.0(2) ?
    C5B C4B H4B . . 121.5 ?
    C3B C4B H4B . . 121.5 ?
    C6B C5B C4B . . 124.7(2) ?
    C6B C5B N2B . . 117.9(2) ?
    C4B C5B N2B . . 117.5(2) ?
    C5B C6B C1B . . 117.5(2) ?
    C5B C6B H6B . . 121.2 ?
    C1B C6B H6B . . 121.2 ?
    O4B C7B C1B . . 112.15(19) ?
    O4B C7B H7B1 . . 109.2 ?
    C1B C7B H7B1 . . 109.2 ?
    O4B C7B H7B2 . . 109.2 ?
    C1B C7B H7B2 . . 109.2 ?
    H7B1 C7B H7B2 . . 107.9 ?
    O1B C8B N1B . . 123.7(2) ?
    O1B C8B C9B . . 122.3(2) ?
    N1B C8B C9B . . 114.01(19) ?
    C8B C9B H9B1 . . 109.5 ?
    C8B C9B H9B2 . . 109.5 ?
    H9B1 C9B H9B2 . . 109.5 ?
    C8B C9B H9B3 . . 109.5 ?
    H9B1 C9B H9B3 . . 109.5 ?
    H9B2 C9B H9B3 . . 109.5 ?
    SiB C10B H10D . . 109.5 ?
    SiB C10B H10E . . 109.5 ?
    H10D C10B H10E . . 109.5 ?
    SiB C10B H10F . . 109.5 ?
    H10D C10B H10F . . 109.5 ?
    H10E C10B H10F . . 109.5 ?
    SiB C11B H11D . . 109.5 ?
    SiB C11B H11E . . 109.5 ?
    H11D C11B H11E . . 109.5 ?
    SiB C11B H11F . . 109.5 ?
    H11D C11B H11F . . 109.5 ?
    H11E C11B H11F . . 109.5 ?
    C15B C12B C13B . . 109.3(2) ?
    C15B C12B C14B . . 108.4(2) ?
    C13B C12B C14B . . 108.6(2) ?
    C15B C12B SiB . . 110.34(17) ?
    C13B C12B SiB . . 110.11(18) ?
    C14B C12B SiB . . 110.04(17) ?
    C12B C13B H13D . . 109.5 ?
    C12B C13B H13E . . 109.5 ?
    H13D C13B H13E . . 109.5 ?
    C12B C13B H13F . . 109.5 ?
    H13D C13B H13F . . 109.5 ?
    H13E C13B H13F . . 109.5 ?
    C12B C14B H14D . . 109.5 ?
    C12B C14B H14E . . 109.5 ?
    H14D C14B H14E . . 109.5 ?
    C12B C14B H14F . . 109.5 ?
    H14D C14B H14F . . 109.5 ?
    H14E C14B H14F . . 109.5 ?
    C12B C15B H15D . . 109.5 ?
    C12B C15B H15E . . 109.5 ?
    H15D C15B H15E . . 109.5 ?
    C12B C15B H15F . . 109.5 ?
    H15D C15B H15F . . 109.5 ?
    H15E C15B H15F . . 109.5 ?
loop_
    _geom_hbond_atom_site_label_D
    _geom_hbond_atom_site_label_H
    _geom_hbond_atom_site_label_A
    _geom_hbond_site_symmetry_A
    _geom_hbond_distance_DH
    _geom_hbond_distance_HA
    _geom_hbond_distance_DA
    _geom_hbond_angle_DHA
    N1A H1A O1B . 0.86 2.13 2.982(2) 172.3
    N1B H1B O1A 1_565 0.86 2.14 2.991(2) 172.9
data_global
_journal_date_recd_electronic     2008-09-12
_journal_date_accepted     2008-09-24
_journal_name_full     'Acta Crystallographica, Section E'
_journal_year     2008
_journal_volume     64
_journal_issue     10
_journal_page_first     o2031
_journal_page_last     o2031
_journal_paper_category     QO
_journal_coeditor_code     FB2117
_publ_contact_author
;
Professor George Clark
Chemistry Department
The University of Auckland
Private Bag 92019
Auckland
New Zealand
;
_publ_contact_author_email     'g.clark@auckland.ac.nz'
_publ_contact_author_fax     '0064 9 373 7422'
_publ_contact_author_phone     '0064 9 373 7422 Ext. 88294'
_publ_section_title
;
<i>N</i>-[3-(<i>tert</i>-Butyldimethylsiloxymethyl)-5-nitrophenyl]acetamide
;
loop_
    _publ_author_name
    _publ_author_address
    'Gul S. Khan'
;
Chemistry Department
University of Auckland
Private Bag 92019
Auckland
New Zealand
;
    'George R. Clark'
;
Chemistry Department
University of Auckland
Private Bag 92019
Auckland
New Zealand
;
    'David Barker'
;
Chemistry Department
University of Auckland
Private Bag 92019
Auckland
New Zealand
;
