# Supplementary material for: N-[3-(tert-Butyl­dimethyl­siloxymeth­yl)-5-nitro­phen­yl]acetamide
Source: Acta Crystallogr Sect E Struct Rep Online. 2008 Sep 27;64(Pt 10):o2031. doi: 10.1107/S1600536808030717 (PMC2959232; doi:10.1107/S1600536808030717)
Supplement: Supplementary file 2 [file e-64-o2031-Isup2.hkl]

#
# h,k,l, Fc-squared, Fo-squared, sigma(Fo-squared) and status flag
#
data_I
_shelx_title ' g5 in P-1'
_shelx_refln_list_code          4
_shelx_F_calc_maximum      250.63
_exptl_crystal_F_000       696.00
_reflns_d_resolution_high  0.8192
 
loop_
 _symmetry_equiv_pos_as_xyz
 'x, y, z'
 '-x, -y, -z'
 
_cell_length_a     9.5037
_cell_length_b    10.0713
_cell_length_c    18.1985
_cell_angle_alpha  89.885
_cell_angle_beta   86.009
_cell_angle_gamma  88.888
 
_shelx_F_squared_multiplier     1.000
 
loop_
 _refln_index_h
 _refln_index_k
 _refln_index_l
 _refln_F_squared_calc
 _refln_F_squared_meas
 _refln_F_squared_sigma
 _refln_observed_status
   1   0   0        0.51        3.41      2.32 o
   2   0   0     3384.12     3195.43     61.81 o
   3   0   0       42.81       42.18      4.01 o
   4   0   0     1095.50     1258.79     26.83 o
   5   0   0        2.17        2.11      3.65 o
   6   0   0       12.09       30.38      9.31 o
   7   0   0        1.26        7.53      8.22 o
   8   0   0      803.22      856.16     31.60 o
   9   0   0       49.26       44.27      8.59 o
  10   0   0      111.78      126.04     13.52 o
  11   0   0       17.05       15.38     11.90 o
 -11   1   0      396.24      461.85     21.26 o
 -10   1   0      181.17      182.64     15.69 o
  -9   1   0      160.02      146.86     16.73 o
  -8   1   0      197.44      184.50     13.42 o
  -7   1   0     1245.58     1283.49     35.03 o
  -6   1   0      592.31      613.39     19.84 o
  -5   1   0      482.17      460.74     12.66 o
  -4   1   0        1.02        0.52      3.10 o
  -3   1   0      262.53      280.69      8.32 o
  -2   1   0      282.06      274.65      8.45 o
  -1   1   0      952.18      927.73     19.15 o
   0   1   0        0.93        8.50      3.27 o
   1   1   0       93.69       83.65     12.74 o
   2   1   0      588.42      539.27     11.17 o
   3   1   0     1678.56     1515.28     27.54 o
   4   1   0       56.79       55.15      4.39 o
   5   1   0       94.47       92.67      5.32 o
   6   1   0      705.39      720.74     18.47 o
   7   1   0     1029.58     1008.52     24.44 o
   8   1   0        7.99       17.02      6.91 o
   9   1   0      340.81      340.68     13.36 o
  10   1   0        4.17       20.27     10.60 o
  11   1   0      312.10      386.39     24.92 o
 -11   2   0        4.52       -7.01     11.61 o
 -10   2   0       25.31        7.20     13.13 o
  -9   2   0       33.87       41.75     11.71 o
  -8   2   0        3.96        5.78     10.97 o
  -7   2   0       23.89       22.62     12.06 o
  -6   2   0       53.32       53.35      8.94 o
  -5   2   0      879.26      857.31     20.00 o
  -4   2   0      573.29      617.38     15.36 o
  -3   2   0       25.56       37.89      6.56 o
  -2   2   0      151.49      198.34     11.36 o
  -1   2   0     3077.11     3262.73     63.19 o
   0   2   0     9628.29    10843.37    283.58 o
   1   2   0     3967.47     4127.10    110.46 o
   2   2   0      687.51      749.29     19.37 o
   3   2   0      494.16      466.98     12.01 o
   4   2   0     1389.53     1549.95     28.98 o
   5   2   0     2242.44     2168.45     39.41 o
   6   2   0      159.17      154.58      7.14 o
   7   2   0      198.30      186.57      9.43 o
   8   2   0      190.04      181.40     10.84 o
   9   2   0      161.85      135.64     11.77 o
  10   2   0        2.26       11.80     11.65 o
  11   2   0       14.59        4.73     40.45 o
 -11   3   0      289.68      260.64     21.79 o
 -10   3   0        0.73       37.13     18.25 o
  -9   3   0       95.12       88.68     13.96 o
  -8   3   0      341.80      315.71     17.17 o
  -7   3   0      171.73      167.75     16.14 o
  -6   3   0       51.46       46.32      8.73 o
  -5   3   0        8.58        3.48      4.69 o
  -4   3   0      591.58      542.25     14.19 o
  -3   3   0      176.04      190.84      7.67 o
  -2   3   0      185.06      176.00      7.38 o
  -1   3   0      335.70      355.59     11.27 o
   0   3   0      446.12      495.55     18.24 o
   1   3   0      130.02      148.66     10.00 o
   2   3   0      887.81      849.97     22.11 o
   3   3   0      308.99      304.37     10.98 o
   4   3   0       27.76       61.56      6.76 o
   5   3   0      305.58      290.17     13.40 o
   6   3   0      169.10      156.29      9.69 o
   7   3   0      719.39      684.52     35.32 o
   8   3   0        5.82       11.42      7.77 o
   9   3   0      761.35      822.72     31.21 o
  10   3   0      193.88      209.86     21.66 o
  11   3   0      206.23      254.99     31.26 o
 -10   4   0      660.32      654.47     31.03 o
  -9   4   0        6.68       12.29     10.29 o
  -8   4   0       65.34       59.60     10.28 o
  -7   4   0      175.65      142.77     12.13 o
  -6   4   0       12.88       15.11      7.42 o
  -5   4   0       65.74       68.13      7.22 o
  -4   4   0      672.54      773.75     21.80 o
  -3   4   0      153.14      150.22      7.40 o
  -2   4   0    12942.10    14145.02    267.48 o
  -1   4   0      364.15      401.27     19.98 o
   0   4   0     8681.83     9764.76    210.66 o
   1   4   0     1077.50     1211.75     37.18 o
   2   4   0     6225.61     6958.33    185.67 o
   3   4   0      598.96      676.76     19.57 o
   4   4   0     3391.27     3417.25     78.62 o
   5   4   0     1051.13     1022.59     36.20 o
   6   4   0      289.65      272.98     19.69 o
   7   4   0      132.68      142.10     20.18 o
   8   4   0       57.92       30.60     18.54 o
  10   4   0      642.12      628.44     41.84 o
  11   4   0       68.26       34.46     25.93 o
 -10   5   0      264.89      291.40     24.70 o
  -9   5   0      801.69      842.67     35.71 o
  -8   5   0      271.00      213.54     21.78 o
  -7   5   0        0.13       -0.43     10.27 o
  -6   5   0     1545.23     1569.47     50.27 o
  -5   5   0      149.44      152.45      8.88 o
  -4   5   0      926.68      916.91     29.87 o
  -3   5   0      484.72      526.37     20.25 o
  -2   5   0      888.09     1034.61     27.48 o
  -1   5   0       10.87        5.96     14.83 o
   0   5   0      895.49      886.94     23.75 o
   1   5   0     2572.04     2973.96     83.87 o
   2   5   0      677.54      713.99     26.27 o
   3   5   0      631.47      540.18     22.20 o
   4   5   0      156.49      163.41      9.57 o
   5   5   0        6.90        3.15     10.30 o
   6   5   0        0.14        8.39     21.82 o
   7   5   0       63.02       24.69     16.57 o
   8   5   0       47.02       46.27     17.06 o
   9   5   0      559.30      609.08     41.68 o
  10   5   0       24.90       15.92     23.22 o
  -9   6   0       61.09       61.25     16.48 o
  -8   6   0      271.50      231.26     19.34 o
  -7   6   0      535.70      552.71     27.44 o
  -6   6   0      306.30      299.34     18.82 o
  -5   6   0       95.49       99.76     10.70 o
  -4   6   0       44.79       39.21      8.71 o
  -3   6   0      191.98      191.12     11.23 o
  -2   6   0      172.84      184.59     10.73 o
  -1   6   0      139.93      173.82     13.72 o
   0   6   0      119.61      116.06      8.74 o
   1   6   0     1201.61     1376.95     44.40 o
   2   6   0      212.13      193.44     15.25 o
   3   6   0     2114.23     2133.95     63.74 o
   4   6   0       23.85       20.76     11.73 o
   5   6   0      416.82      407.81     33.31 o
   6   6   0       24.36       22.79     12.87 o
   7   6   0       94.57       98.25     14.73 o
   8   6   0        0.77       20.92     21.17 o
   9   6   0       37.59       18.21     18.46 o
  10   6   0       42.98      -16.33     20.35 o
  -9   7   0        9.00        7.61     14.91 o
  -8   7   0       43.45       22.21     13.46 o
  -7   7   0       27.10       17.83     13.11 o
  -6   7   0       44.49       60.30     14.51 o
  -5   7   0       60.91       25.92     15.75 o
  -4   7   0      316.56      348.01     16.36 o
  -3   7   0       29.53       26.38      8.08 o
  -2   7   0       79.22       82.84      9.84 o
  -1   7   0       51.01       45.84      8.79 o
   0   7   0      607.59      637.83     27.26 o
   1   7   0       44.85       43.70     11.52 o
   2   7   0       14.53       10.12     11.50 o
   3   7   0        0.83        7.06     16.57 o
   4   7   0       34.46       16.37     12.26 o
   5   7   0      101.13       85.58     16.12 o
   6   7   0      376.62      409.17     23.26 o
   7   7   0       54.68       47.80     14.78 o
   8   7   0       35.50       28.14     21.82 o
   9   7   0       11.89       77.37     27.73 o
  -8   8   0       14.11       18.01     15.41 o
  -7   8   0     1012.80     1015.62     40.29 o
  -6   8   0      297.31      270.92     20.97 o
  -5   8   0       37.18       29.01     11.74 o
  -4   8   0       31.58       37.82      9.19 o
  -3   8   0       18.62       14.15     12.33 o
  -2   8   0      474.38      489.84     18.84 o
  -1   8   0      636.65      656.99     22.11 o
   0   8   0     1067.94     1131.89     32.08 o
   1   8   0      920.06      970.87     40.12 o
   2   8   0     1171.36     1221.21     43.48 o
   3   8   0     2029.19     2024.83     78.68 o
   4   8   0      223.99      185.92     17.81 o
   5   8   0     1099.56     1084.29     40.78 o
   6   8   0       97.05       51.12     14.66 o
   7   8   0      239.50      221.30     22.35 o
   8   8   0      239.88      311.51     34.29 o
  -7   9   0      325.21      319.55     25.60 o
  -6   9   0      560.58      578.84     29.25 o
  -5   9   0        0.05        1.04     15.01 o
  -4   9   0      288.73      309.80     16.43 o
  -3   9   0      157.30      155.96     14.65 o
  -2   9   0        8.29        2.49      8.88 o
  -1   9   0      487.34      496.28     19.94 o
   0   9   0      533.03      568.79     28.02 o
   1   9   0     1742.63     1764.23     57.48 o
   2   9   0      371.68      368.32     23.78 o
   3   9   0      103.47      109.99     15.78 o
   4   9   0       52.42       61.96     17.15 o
   5   9   0        0.61      -12.92     12.92 o
   6   9   0       62.30       55.46     26.42 o
   7   9   0       43.71       53.25     24.69 o
   8   9   0       88.09       91.07     26.91 o
  -6  10   0        7.08       29.39     15.62 o
  -5  10   0       68.98       91.76     18.15 o
  -4  10   0      221.33      235.05     17.76 o
  -3  10   0      727.47      715.45     26.36 o
  -2  10   0      228.73      234.93     18.86 o
  -1  10   0       72.45       59.19     14.89 o
   0  10   0      297.91      273.89     20.79 o
   1  10   0      223.02      233.43     22.59 o
   2  10   0      131.55      150.93     37.66 o
   3  10   0      161.47      172.83     24.90 o
   4  10   0      120.53       87.93     16.91 o
   5  10   0       15.89      -18.79     21.00 o
   6  10   0       91.94      118.44     35.11 o
  -4  11   0        1.69       13.19     13.52 o
  -3  11   0       16.24       31.13     11.67 o
  -2  11   0      172.94      198.86     21.75 o
  -1  11   0       91.13       55.71     16.86 o
   0  11   0      343.03      368.38     26.04 o
   1  11   0      214.69      222.89     21.52 o
   2  11   0       42.06       35.10     16.01 o
   3  11   0        2.91      -12.53     12.53 o
   4  11   0      161.15      143.50     34.74 o
   5  11   0        1.10       22.64     27.40 o
  -2  12   0        3.48       16.78     23.75 o
  -1  12   0       77.22       85.34     19.39 o
   0  12   0       16.82        2.26     15.65 o
   1  12   0       57.23       56.24     20.18 o
   2  12   0      122.61      131.27     32.41 o
  -2 -12   1       53.90       35.25     21.54 o
  -1 -12   1       10.33      -14.30     17.90 o
   0 -12   1      110.60      105.20     20.26 o
   1 -12   1       95.35       90.62     18.87 o
   2 -12   1      257.32      277.75     26.47 o
  -5 -11   1       95.67       84.49     21.99 o
  -4 -11   1      283.28      277.24     35.07 o
  -3 -11   1       17.86        5.84     20.51 o
  -2 -11   1      406.78      350.68     25.84 o
  -1 -11   1        0.98        5.61     24.69 o
   0 -11   1       12.69       -5.71     14.92 o
   1 -11   1        8.41       30.31     16.56 o
   2 -11   1      177.73      205.28     22.42 o
   3 -11   1       18.98       18.67     20.14 o
   4 -11   1      505.99      492.31     34.82 o
  -6 -10   1      119.41      111.37     19.06 o
  -5 -10   1      354.17      325.00     27.45 o
  -4 -10   1       12.16       -8.80     12.83 o
  -3 -10   1      495.16      490.72     28.51 o
  -2 -10   1      287.92      265.46     21.22 o
  -1 -10   1      276.64      275.40     24.86 o
   0 -10   1       40.96       17.17     12.57 o
   1 -10   1      455.75      514.06     26.73 o
   2 -10   1        4.30       -1.05      9.88 o
   3 -10   1       44.76       41.24     12.00 o
   4 -10   1      187.98      177.26     15.95 o
   5 -10   1        0.21       -3.61     14.31 o
   6 -10   1      190.01      180.21     19.94 o
  -7  -9   1       81.83       30.99     28.10 o
  -6  -9   1       41.09       45.94     15.86 o
  -5  -9   1        4.90        7.22     14.12 o
  -4  -9   1      117.21      102.52     19.92 o
  -3  -9   1      258.52      216.20     18.91 o
  -2  -9   1        1.77      -12.14     12.14 o
  -1  -9   1      421.44      384.61     35.03 o
   0  -9   1     1174.06     1208.02     52.71 o
   1  -9   1       47.07       26.36      9.31 o
   2  -9   1       47.80       29.93     10.85 o
   3  -9   1        2.39        8.52     12.44 o
   4  -9   1      269.84      311.85     16.40 o
   5  -9   1      135.59      128.49     20.67 o
   6  -9   1        0.20        8.48     30.15 o
   7  -9   1      116.88      133.89     20.29 o
  -8  -8   1      487.50      445.90     38.23 o
  -7  -8   1      109.74       92.23     18.90 o
  -6  -8   1       24.69       38.41     14.00 o
  -5  -8   1       91.34       81.62     16.03 o
  -4  -8   1       78.75       53.88     15.77 o
  -3  -8   1       74.88       61.05     14.62 o
  -2  -8   1      448.28      473.98     25.11 o
  -1  -8   1        3.92      -10.88     10.88 o
   0  -8   1     1672.48     1615.03     42.28 o
   1  -8   1     2787.30     2974.68     71.78 o
   2  -8   1       63.36       52.91      9.53 o
   3  -8   1      891.89      910.71     35.82 o
   4  -8   1      103.18      100.46     11.80 o
   5  -8   1       19.80       19.37     12.39 o
   6  -8   1       41.30       46.67     15.57 o
   7  -8   1        1.10        0.12     12.04 o
   8  -8   1       44.06       56.63     16.22 o
  -9  -7   1       38.78       92.62     28.22 o
  -8  -7   1      165.22      141.03     29.29 o
  -7  -7   1        3.03        9.69     19.65 o
  -6  -7   1       33.70       33.63     13.69 o
  -5  -7   1      105.92      112.51     15.71 o
  -4  -7   1     1125.92     1203.04     42.81 o
  -3  -7   1      732.07      748.02     30.48 o
  -2  -7   1      847.76      837.30     32.11 o
  -1  -7   1      109.30      113.10     10.95 o
   0  -7   1        0.59        6.29      7.05 o
   1  -7   1      208.09      193.27     12.60 o
   2  -7   1     1779.39     1800.12     45.50 o
   3  -7   1       24.70       44.09      8.55 o
   4  -7   1      224.45      210.16     13.05 o
   5  -7   1        5.76        6.23     10.86 o
   6  -7   1       88.29       54.81     13.23 o
   7  -7   1        0.42      -10.05     10.05 o
   8  -7   1       85.70       86.26     30.85 o
   9  -7   1        9.94       19.06     16.51 o
 -10  -6   1       13.44      -20.51     20.51 o
  -9  -6   1       39.66       38.15     19.69 o
  -8  -6   1       16.65       33.39     20.10 o
  -7  -6   1       29.90       20.71     12.67 o
  -6  -6   1       83.74       92.65     15.59 o
  -5  -6   1      484.23      450.05     38.72 o
  -4  -6   1      152.58      179.33     15.56 o
  -3  -6   1        3.72       -3.24     15.42 o
  -2  -6   1     1312.15     1361.57     43.53 o
  -1  -6   1     2127.40     2255.24     66.51 o
   0  -6   1      175.33      178.78      8.59 o
   1  -6   1      832.11      889.41     21.18 o
   2  -6   1      437.32      438.17     18.18 o
   3  -6   1      139.79      157.92     10.11 o
   4  -6   1      628.28      679.71     21.33 o
   5  -6   1      118.10       93.28     13.15 o
   6  -6   1       64.86       63.30     13.19 o
   7  -6   1       68.77       79.94     17.76 o
   8  -6   1      301.37      275.83     20.88 o
   9  -6   1       60.02       52.28     23.50 o
  10  -6   1       90.22       96.65     24.20 o
 -10  -5   1      127.27      105.01     28.14 o
  -9  -5   1        0.18        9.52     19.20 o
  -8  -5   1      328.37      266.64     26.01 o
  -7  -5   1      214.05      228.66     17.83 o
  -6  -5   1        5.09       16.32     10.79 o
  -5  -5   1       11.80       21.67     17.27 o
  -4  -5   1       29.05       23.62     10.40 o
  -3  -5   1     1273.77     1207.26     39.12 o
  -2  -5   1      201.41      199.51     13.63 o
  -1  -5   1        3.10        4.29     24.24 o
   0  -5   1      156.04      153.61      7.13 o
   1  -5   1      528.31      556.99     14.57 o
   2  -5   1      361.39      292.26     10.18 o
   3  -5   1       85.58       75.17      6.73 o
   4  -5   1     1313.29     1323.96     29.46 o
   5  -5   1      181.16      150.79     12.24 o
   6  -5   1       17.46       20.43      8.96 o
   7  -5   1      132.78      123.41     15.76 o
   8  -5   1      456.58      448.24     24.27 o
   9  -5   1      254.92      258.68     41.96 o
  10  -5   1       61.24       77.14     25.72 o
 -10  -4   1      508.27      500.95     39.30 o
  -9  -4   1      184.60      152.43     25.19 o
  -8  -4   1       38.07       11.90     16.33 o
  -7  -4   1      116.63       86.88     18.38 o
  -6  -4   1      800.72      719.32     26.78 o
  -5  -4   1       33.92       33.34      9.48 o
  -4  -4   1     4241.01     4698.55    106.39 o
  -3  -4   1      213.77      230.64     17.19 o
  -2  -4   1        1.77        8.34      8.17 o
  -1  -4   1      264.67      281.47     14.04 o
   0  -4   1     1049.22     1136.00     24.57 o
   1  -4   1     1057.77     1041.10     22.91 o
   2  -4   1     2097.68     2165.72     43.93 o
   3  -4   1      868.20      862.70     20.14 o
   4  -4   1       15.39       16.59      5.16 o
   5  -4   1      134.23      117.56      7.72 o
   6  -4   1        8.90       22.21      7.89 o
   7  -4   1      364.20      356.28     16.93 o
   8  -4   1      553.99      533.07     20.91 o
   9  -4   1      187.60      164.74     15.17 o
  10  -4   1        3.33        9.19     23.30 o
 -11  -3   1      154.02      176.80     26.25 o
 -10  -3   1       39.41       40.88     11.22 o
  -9  -3   1        5.22       13.99      9.22 o
  -8  -3   1       72.70       72.66     10.72 o
  -7  -3   1      222.77      252.81     14.82 o
  -6  -3   1      168.12      164.91      9.70 o
  -5  -3   1      420.97      362.97     19.64 o
  -4  -3   1     2693.95     2620.38     60.75 o
  -3  -3   1     2648.89     2487.23     57.54 o
  -2  -3   1       15.16        9.75      6.56 o
  -1  -3   1      643.37      648.39     50.58 o
   0  -3   1      179.01      206.97     10.79 o
   1  -3   1      941.98     1014.10     21.82 o
   2  -3   1       21.97       18.21      4.17 o
   3  -3   1      115.00      128.00      6.60 o
   4  -3   1       11.04       18.79      6.67 o
   5  -3   1      259.49      224.96      8.78 o
   6  -3   1        0.03        9.19     11.82 o
   7  -3   1      581.54      611.24     21.27 o
   8  -3   1       40.13       52.03     11.13 o
   9  -3   1        4.02        5.85      9.89 o
  10  -3   1      274.02      270.24     18.14 o
  11  -3   1       24.36       28.31     12.10 o
 -11  -2   1        4.62       36.64     16.15 o
 -10  -2   1      194.85      242.25     30.36 o
  -9  -2   1       41.77       44.52      9.24 o
  -8  -2   1      197.02      191.36     12.91 o
  -7  -2   1        4.04        8.90      5.83 o
  -6  -2   1      912.15      840.64     19.87 o
  -5  -2   1      529.56      533.88     13.63 o
  -4  -2   1     3049.65     2910.47     57.41 o
  -3  -2   1      942.82      911.36     31.09 o
  -2  -2   1     6576.77     5408.82    119.67 o
  -1  -2   1      521.97      487.20     16.94 o
   0  -2   1    10566.02    10673.55    201.49 o
   1  -2   1     2057.21     2110.16     41.72 o
   2  -2   1     6957.32     6841.12    130.37 o
   3  -2   1       17.07       32.79      6.56 o
   4  -2   1     4100.09     4019.60     78.43 o
   5  -2   1      293.02      316.51     12.52 o
   6  -2   1     1858.21     1749.31     43.49 o
   7  -2   1      109.98      105.02     17.46 o
   8  -2   1      581.99      588.84     21.65 o
   9  -2   1      230.50      221.29     14.86 o
  10  -2   1       65.44       60.23     12.38 o
  11  -2   1       97.47      104.76     15.94 o
 -11  -1   1      130.47      169.45     19.83 o
 -10  -1   1        1.26       -2.63      9.73 o
  -9  -1   1       81.40       79.18     10.50 o
  -8  -1   1       80.18       93.89      9.38 o
  -7  -1   1      340.40      364.51     12.97 o
  -6  -1   1       82.32       73.79      6.92 o
  -5  -1   1     1238.69     1163.91     32.66 o
  -4  -1   1       11.08        1.52      3.34 o
  -3  -1   1      678.34      747.60     14.93 o
  -2  -1   1     1513.50     1424.87     28.66 o
  -1  -1   1      884.26      785.20     47.30 o
   0  -1   1     1643.83     1635.82     32.19 o
   1  -1   1     4608.01     4424.99     84.48 o
   2  -1   1     1998.89     1823.61     36.37 o
   3  -1   1      326.12      363.71     12.06 o
   4  -1   1      510.12      497.53     20.84 o
   5  -1   1      421.02      421.24     15.23 o
   6  -1   1     1112.70     1124.97     46.43 o
   7  -1   1      640.12      677.44     22.81 o
   8  -1   1       18.70       15.84      8.41 o
   9  -1   1       54.01       45.59     12.67 o
  10  -1   1        6.22        7.27     10.92 o
  11  -1   1       29.55       40.79     12.09 o
 -11   0   1        0.19       -5.91     16.16 o
 -10   0   1      304.63      338.68     18.43 o
  -9   0   1       18.67       38.22     12.72 o
  -8   0   1        0.93       -2.02     13.39 o
  -7   0   1        2.65       -0.12      7.86 o
  -6   0   1     1505.42     1490.73     37.72 o
  -5   0   1       13.40        7.92      7.92 o
  -4   0   1      814.47      812.76     18.62 o
  -3   0   1        5.16        2.10      3.18 o
  -2   0   1    15235.11    13886.78    261.47 o
  -1   0   1       30.41       29.08      3.54 o
   1   0   1        0.51        2.06      2.02 o
   2   0   1     5178.61     4771.05     91.24 o
   3   0   1       66.84       63.69      6.44 o
   4   0   1     1036.57     1003.87     29.77 o
   5   0   1      393.45      376.27     14.02 o
   6   0   1     2902.16     3072.07     71.45 o
   7   0   1       24.79       35.85      9.86 o
   8   0   1      175.27      212.71     13.66 o
   9   0   1       15.45       12.61      7.23 o
  10   0   1       49.13       56.19     10.15 o
  11   0   1        8.71       14.98     11.15 o
 -11   1   1       88.37       95.35     22.74 o
 -10   1   1       93.01      117.59     17.25 o
  -9   1   1       59.48       47.66     20.88 o
  -8   1   1      304.10      287.87     15.83 o
  -7   1   1      726.14      758.76     23.79 o
  -6   1   1        3.55       15.00     13.17 o
  -5   1   1     1959.49     1875.68     38.87 o
  -4   1   1       16.32       15.38      3.90 o
  -3   1   1        6.72       40.17      6.20 o
  -2   1   1      698.40      708.98     18.88 o
  -1   1   1     1522.78     1362.91     30.98 o
   0   1   1     3464.72     3401.94     90.37 o
   1   1   1     7185.77     6540.83    124.01 o
   2   1   1     1063.92     1003.98     18.75 o
   3   1   1      990.74      941.16     18.09 o
   4   1   1      282.12      302.23      8.24 o
   5   1   1      987.08      971.95     19.62 o
   6   1   1     1007.66     1068.23     24.59 o
   7   1   1     1429.15     1473.22     32.64 o
   8   1   1       31.85       20.63      8.80 o
   9   1   1      182.58      195.44     11.19 o
  10   1   1        1.58       -1.90      8.25 o
  11   1   1       79.72      110.35     39.09 o
 -11   2   1        0.49       13.32     15.06 o
 -10   2   1       49.85       57.85     15.73 o
  -9   2   1        0.81        2.08      9.60 o
  -8   2   1      552.94      528.60     20.63 o
  -7   2   1       77.50       71.83     10.93 o
  -6   2   1      197.25      181.46     11.55 o
  -5   2   1       71.81       87.12      7.11 o
  -4   2   1      200.28      237.33     22.01 o
  -3   2   1      225.44      241.38     13.55 o
  -2   2   1     2409.31     2243.33     56.53 o
  -1   2   1      615.28      583.86     27.84 o
   0   2   1     3735.91     3959.77    188.41 o
   1   2   1      859.57      921.26     19.79 o
   2   2   1     4062.62     4009.43     87.12 o
   3   2   1     1173.60     1125.79     24.19 o
   4   2   1     4163.73     4095.14     71.11 o
   5   2   1        3.11       23.08      4.59 o
   6   2   1      339.01      355.93     11.28 o
   7   2   1       39.44       46.37      6.49 o
   8   2   1      289.76      292.11     11.90 o
   9   2   1       97.66      109.72     10.39 o
  10   2   1       65.50       67.56     12.90 o
  11   2   1      209.03      241.25     22.19 o
 -11   3   1        0.04       -3.31     16.74 o
 -10   3   1       62.10       65.27     17.72 o
  -9   3   1       33.91       23.98     16.06 o
  -8   3   1       77.32       77.45     15.06 o
  -7   3   1      513.10      489.46     28.10 o
  -6   3   1       40.85       48.89      9.10 o
  -5   3   1      407.78      402.74     19.37 o
  -4   3   1      124.15      178.35     25.99 o
  -3   3   1      599.29      592.27     20.74 o
  -2   3   1       11.61       26.54      4.17 o
  -1   3   1     2939.93     3438.80     75.97 o
   0   3   1       12.07        9.73     15.46 o
   1   3   1      129.81      153.18     15.30 o
   2   3   1       41.83       42.20      5.29 o
   3   3   1      127.28      125.10      7.51 o
   4   3   1       46.47       50.23      6.11 o
   5   3   1      419.26      380.33     11.97 o
   6   3   1        0.01        4.27      9.18 o
   7   3   1     1263.67     1223.12     32.82 o
   8   3   1      145.69      159.04     11.62 o
   9   3   1       48.92       46.11     11.36 o
  10   3   1      753.74      786.86     42.74 o
  11   3   1       34.89       66.13     24.94 o
 -10   4   1      771.45      816.56     36.13 o
  -9   4   1      169.82      182.89     19.06 o
  -8   4   1       35.99       41.29     16.62 o
  -7   4   1       62.51       75.54     11.20 o
  -6   4   1        2.18       -6.31     10.37 o
  -5   4   1      840.39      805.72     20.17 o
  -4   4   1     2630.52     2724.37     54.96 o
  -3   4   1       23.57       30.56      5.35 o
  -2   4   1       81.92      104.81      6.05 o
  -1   4   1        0.03       -2.30      5.53 o
   0   4   1      363.50      412.05     16.82 o
   1   4   1       12.37       31.60     16.41 o
   2   4   1     7548.72     7673.48    204.08 o
   3   4   1      310.46      300.08     11.92 o
   4   4   1      355.89      309.20     12.50 o
   5   4   1        5.31        6.52      6.25 o
   6   4   1      402.37      398.66     15.29 o
   7   4   1       15.62       21.58     13.87 o
   8   4   1      484.06      521.95     35.52 o
   9   4   1       47.91       68.42     21.58 o
  10   4   1      623.65      672.58     43.07 o
  11   4   1        1.16       53.33     28.88 o
 -10   5   1       66.55       36.31     52.18 o
  -9   5   1      171.94      175.21     17.70 o
  -8   5   1       21.24       14.39     23.42 o
  -7   5   1      388.59      361.75     21.38 o
  -6   5   1      292.85      270.22     17.19 o
  -5   5   1      278.64      292.09     13.14 o
  -4   5   1      720.07      743.82     21.21 o
  -3   5   1      355.35      358.14     20.93 o
  -2   5   1        5.84       -3.53      5.32 o
  -1   5   1     2846.22     2974.09     85.35 o
   0   5   1      175.49      133.76      8.02 o
   1   5   1        0.70        9.12      7.86 o
   2   5   1      364.89      476.63     20.87 o
   3   5   1      257.20      270.40     15.92 o
   4   5   1      271.58      241.58     11.98 o
   5   5   1      300.46      302.21     26.50 o
   6   5   1      335.29      344.81     19.32 o
   7   5   1      547.74      536.47     36.67 o
   8   5   1      457.30      511.20     34.38 o
   9   5   1        4.60      -14.03     14.03 o
  10   5   1      264.71      182.79     28.96 o
  -9   6   1      128.98      134.57     18.31 o
  -8   6   1        8.82       33.64     16.57 o
  -7   6   1       96.97       81.29     14.57 o
  -6   6   1       29.34       33.31     13.58 o
  -5   6   1      194.81      180.93     12.04 o
  -4   6   1      135.73      145.24     11.28 o
  -3   6   1     1129.70     1246.41     40.79 o
  -2   6   1       54.13       69.42     11.24 o
  -1   6   1      537.80      632.56     25.03 o
   0   6   1      224.33      218.53     11.59 o
   1   6   1      191.64      197.60     15.29 o
   2   6   1     1117.12     1097.21     37.10 o
   3   6   1       35.20       43.33     11.16 o
   4   6   1      939.25      954.15     34.05 o
   5   6   1       13.84       13.22     21.17 o
   6   6   1        8.63        6.28     15.10 o
   7   6   1      716.56      666.55     28.61 o
   8   6   1      278.47      325.30     35.85 o
   9   6   1      588.94      571.09     40.28 o
  10   6   1        8.49       36.18     22.15 o
  -9   7   1       67.70       71.08     19.18 o
  -8   7   1       91.42       82.49     16.58 o
  -7   7   1       18.33       16.34     11.25 o
  -6   7   1      317.58      297.03     20.72 o
  -5   7   1       89.85       93.14     13.79 o
  -4   7   1      111.05      118.55     10.98 o
  -3   7   1     1109.86     1105.07     32.48 o
  -2   7   1       22.54       13.42      7.65 o
  -1   7   1      326.67      335.57     18.82 o
   0   7   1      143.03      108.95     14.19 o
   1   7   1      372.21      348.26     19.52 o
   2   7   1        9.11        2.03     11.21 o
   3   7   1       63.95       67.76     15.34 o
   4   7   1     1323.01     1310.62     44.54 o
   5   7   1       29.97       21.68     12.16 o
   6   7   1       11.19        5.74     12.61 o
   7   7   1       30.39       46.48     15.90 o
   8   7   1       26.03       41.35     18.62 o
   9   7   1       26.29       45.62     26.75 o
  -8   8   1      215.72      189.97     21.83 o
  -7   8   1      329.32      318.30     23.18 o
  -6   8   1        1.11       13.63     13.58 o
  -5   8   1      563.17      586.91     27.00 o
  -4   8   1       56.03       60.53     10.09 o
  -3   8   1      472.83      476.73     18.62 o
  -2   8   1      754.97      798.70     25.13 o
  -1   8   1      346.14      371.12     15.94 o
   0   8   1     1270.75     1367.49     46.23 o
   1   8   1      287.10      278.52     20.50 o
   2   8   1        0.04        3.42     11.64 o
   3   8   1       83.52      101.06     25.84 o
   4   8   1      154.71      119.77     16.69 o
   5   8   1        8.74       21.53     13.17 o
   6   8   1        1.08      -10.79     14.12 o
   7   8   1      627.85      621.97     32.71 o
   8   8   1       77.96       52.59     23.38 o
  -7   9   1       30.78        7.51     14.75 o
  -6   9   1       14.44        4.00     14.64 o
  -5   9   1       44.50       40.65     17.11 o
  -4   9   1      322.83      362.65     18.52 o
  -3   9   1      269.28      288.79     16.96 o
  -2   9   1     1574.91     1785.74     47.77 o
  -1   9   1     1754.15     1852.25     90.58 o
   0   9   1       25.40       12.52     11.32 o
   1   9   1       14.89        8.26     11.18 o
   2   9   1       84.43       62.15     16.43 o
   3   9   1       78.45       63.44     14.88 o
   4   9   1      665.04      687.92     31.20 o
   5   9   1       55.97       58.99     16.82 o
   6   9   1      261.64      233.58     22.54 o
   7   9   1      169.94      157.39     27.24 o
   8   9   1        5.08       14.28     25.10 o
  -6  10   1        3.85        3.77     14.47 o
  -5  10   1      203.86      250.09     22.24 o
  -4  10   1        6.43        1.74     15.42 o
  -3  10   1       35.87       45.38     13.89 o
  -2  10   1       85.58       92.84     12.52 o
  -1  10   1       88.76       91.30     12.81 o
   0  10   1      193.13      160.64     23.18 o
   1  10   1       65.72       57.43     15.71 o
   2  10   1        5.37       -5.31     16.57 o
   3  10   1      183.12      168.62     20.55 o
   4  10   1       76.51       69.83     16.06 o
   5  10   1      143.51      113.88     18.36 o
   6  10   1       10.58        0.50     15.10 o
  -4  11   1        6.87       20.76     14.95 o
  -3  11   1      366.49      418.25     21.30 o
  -2  11   1       48.60       60.79     16.48 o
  -1  11   1      578.13      655.27     37.04 o
   0  11   1      216.97      195.34     21.44 o
   1  11   1        2.03       35.41     16.75 o
   2  11   1       10.49       -8.06     16.33 o
   3  11   1        7.29       -3.44     13.46 o
   4  11   1       88.97       63.97     17.42 o
   5  11   1      122.19      140.74     40.57 o
  -2  12   1        0.37       11.84     16.41 o
  -1  12   1       79.11      107.12     22.30 o
   0  12   1      263.29      197.42     41.06 o
   1  12   1        4.38       -1.43     16.82 o
   2  12   1        0.95      -22.64     22.64 o
  -2 -12   2      148.58      220.61     26.87 o
  -1 -12   2      333.30      348.53     28.10 o
   0 -12   2      169.31      187.97     21.61 o
   1 -12   2      269.74      252.48     23.32 o
   2 -12   2       82.26       87.18     21.10 o
  -5 -11   2        0.48       35.21     19.74 o
  -4 -11   2       64.21       58.99     19.38 o
  -3 -11   2       11.73       42.65     29.12 o
  -2 -11   2        7.78      -12.60     12.60 o
  -1 -11   2        0.33        4.67     36.22 o
   0 -11   2        0.01       27.79     40.94 o
   1 -11   2      104.86      139.88     21.25 o
   2 -11   2       38.78       21.20     34.33 o
   3 -11   2       27.39       42.95     27.89 o
   4 -11   2      159.85      179.57     20.29 o
  -6 -10   2       28.84       -2.84     13.25 o
  -5 -10   2       13.18       10.90     16.34 o
  -4 -10   2       65.62       78.64     19.41 o
  -3 -10   2      201.90      215.38     21.41 o
  -2 -10   2      736.24      713.98     33.76 o
  -1 -10   2      590.16      655.41     30.78 o
   0 -10   2      997.59     1030.79     49.18 o
   1 -10   2      525.94      509.32     26.59 o
   2 -10   2       46.19       66.62     14.57 o
   3 -10   2      127.51      111.47     13.17 o
   4 -10   2      127.24       97.28     13.56 o
   5 -10   2      177.86      156.87     26.87 o
   6 -10   2       17.31        0.49     33.64 o
  -7  -9   2       72.12       58.46     19.00 o
  -6  -9   2      145.87      117.06     17.50 o
  -5  -9   2       47.70       29.41     16.43 o
  -4  -9   2      892.76      942.95     58.99 o
  -3  -9   2      464.24      426.13     24.80 o
  -2  -9   2      795.24      852.36     35.37 o
  -1  -9   2      107.94       90.51     16.99 o
   0  -9   2      669.32      671.13     29.64 o
   1  -9   2      401.12      373.76     17.06 o
   2  -9   2      346.23      362.91     17.61 o
   3  -9   2       53.12       50.79     10.33 o
   4  -9   2       72.25       65.05     10.24 o
   5  -9   2       59.47       66.60     15.66 o
   6  -9   2        0.80       -4.11     11.69 o
   7  -9   2      150.45      139.16     20.80 o
  -8  -8   2       54.08      118.47     27.16 o
  -7  -8   2      142.50      189.50     20.32 o
  -6  -8   2      105.33       89.91     15.34 o
  -5  -8   2      230.35      240.77     20.72 o
  -4  -8   2        0.04       17.69     13.56 o
  -3  -8   2        4.44       -9.77     12.88 o
  -2  -8   2      278.15      298.27     21.47 o
  -1  -8   2     1969.36     2092.04     74.95 o
   0  -8   2     1192.26     1175.75     32.96 o
   1  -8   2       15.70       -1.97      7.57 o
   2  -8   2        0.65       -2.88      7.65 o
   3  -8   2     1756.78     1720.39     44.78 o
   4  -8   2      154.05      147.72     12.27 o
   5  -8   2      134.09      128.65     19.61 o
   6  -8   2      262.54      231.87     19.10 o
   7  -8   2      194.80      152.20     20.39 o
   8  -8   2       75.28       84.86     19.97 o
  -9  -7   2        1.62      -20.26     20.26 o
  -8  -7   2       37.65        3.20     22.15 o
  -7  -7   2       92.66       72.75     23.09 o
  -6  -7   2      505.55      493.16     25.60 o
  -5  -7   2       14.20       15.93     13.03 o
  -4  -7   2      823.58      707.31     30.05 o
  -3  -7   2        4.98       -2.64     11.36 o
  -2  -7   2      202.66      212.89     17.52 o
  -1  -7   2      141.03      138.21      8.13 o
   0  -7   2        0.04       -4.86      5.43 o
   1  -7   2       84.05       75.51      9.24 o
   2  -7   2      427.44      389.93     15.33 o
   3  -7   2        0.03        8.53     10.50 o
   4  -7   2       91.54       67.79      9.83 o
   5  -7   2      624.76      601.94     31.18 o
   6  -7   2      163.94      160.30     15.85 o
   7  -7   2      368.72      389.71     23.09 o
   8  -7   2      144.55      141.65     17.72 o
   9  -7   2       78.60       91.33     18.62 o
 -10  -6   2       21.80       28.22     20.76 o
  -9  -6   2      276.80      264.99     30.36 o
  -8  -6   2       11.26       42.33     19.69 o
  -7  -6   2      181.99      183.17     18.47 o
  -6  -6   2       79.95      104.98     16.58 o
  -5  -6   2        4.51       12.06     22.11 o
  -4  -6   2      670.52      685.41     28.55 o
  -3  -6   2     1072.42      986.38     35.09 o
  -2  -6   2      120.44      120.25     10.28 o
  -1  -6   2       30.68       19.98      5.49 o
   0  -6   2      306.17      306.20     14.15 o
   1  -6   2       17.76       26.60      6.01 o
   2  -6   2        4.05       13.92      5.88 o
   3  -6   2     2068.43     2142.69     45.02 o
   4  -6   2       23.47       35.42      7.76 o
   5  -6   2     1130.53     1077.60     37.19 o
   6  -6   2      111.44      104.85     14.03 o
   7  -6   2      321.00      289.06     20.02 o
   8  -6   2      290.98      272.52     40.69 o
   9  -6   2       42.51       41.39     17.76 o
 -10  -5   2       49.88       84.75     29.45 o
  -9  -5   2       26.57       25.60     22.32 o
  -8  -5   2      115.90      130.69     21.41 o
  -7  -5   2       66.28       64.04     13.05 o
  -6  -5   2      216.68      204.70     19.81 o
  -5  -5   2      691.37      663.84     26.68 o
  -4  -5   2     2059.97     2219.80     65.48 o
  -3  -5   2       41.36       32.42      8.71 o
  -2  -5   2       14.56       11.18     11.12 o
  -1  -5   2      470.68      479.84     15.44 o
   0  -5   2      110.26      100.72      6.45 o
   1  -5   2     1570.29     1525.08     32.49 o
   2  -5   2     3654.09     3997.84     78.63 o
   3  -5   2      649.64      689.14     17.61 o
   4  -5   2      106.75       88.11      7.33 o
   5  -5   2      112.05      125.25     10.26 o
   6  -5   2       25.13       25.22      9.33 o
   7  -5   2        3.02       -5.46     11.49 o
   8  -5   2      156.80      133.53     15.53 o
   9  -5   2      249.35      242.40     19.25 o
  10  -5   2      168.83      167.51     19.98 o
 -10  -4   2      343.46      399.71     36.26 o
  -9  -4   2        0.50        5.00     16.82 o
  -8  -4   2      509.67      593.98     37.90 o
  -7  -4   2        2.06        6.56     14.69 o
  -6  -4   2       29.71       26.91      9.76 o
  -5  -4   2        2.84       18.73     10.13 o
  -4  -4   2      812.96      775.85     24.71 o
  -3  -4   2      529.04      569.43     21.73 o
  -2  -4   2        0.61       -2.31      9.52 o
  -1  -4   2     2368.95     2433.38     56.50 o
   0  -4   2        8.18        1.07      6.15 o
   1  -4   2      357.82      398.80     11.13 o
   2  -4   2     1075.72     1137.80     25.07 o
   3  -4   2     2449.15     2507.91     50.77 o
   4  -4   2        8.67        5.41      4.80 o
   5  -4   2      442.01      394.68     15.28 o
   6  -4   2      769.49      773.75     23.66 o
   7  -4   2        6.91       -7.28      8.01 o
   8  -4   2       34.25       47.83     13.67 o
   9  -4   2        8.78       12.18     10.11 o
  10  -4   2      318.99      300.21     19.23 o
 -11  -3   2        0.84       55.13     21.91 o
 -10  -3   2      191.13      190.88     16.10 o
  -9  -3   2      188.77      194.17     15.02 o
  -8  -3   2       41.65       40.58     26.87 o
  -7  -3   2       18.65       34.86     10.05 o
  -6  -3   2      686.99      704.74     25.26 o
  -5  -3   2       76.58       82.28      7.53 o
  -4  -3   2        2.50        3.64      6.44 o
  -3  -3   2     1187.20     1288.82     31.64 o
  -2  -3   2       32.64       18.99     11.16 o
  -1  -3   2      125.19      208.90     67.57 o
   0  -3   2        1.52        9.06      3.64 o
   1  -3   2       18.35       31.27      4.47 o
   2  -3   2      244.69      248.14     12.88 o
   3  -3   2      649.52      640.00     15.62 o
   4  -3   2       69.66       79.77      6.14 o
   5  -3   2      211.66      200.91      8.48 o
   6  -3   2      525.23      505.12     18.20 o
   7  -3   2      127.78      113.33     11.47 o
   8  -3   2       29.83       37.65     10.24 o
   9  -3   2      116.77      115.36     12.70 o
  10  -3   2      154.24      136.46     15.39 o
  11  -3   2       28.76       50.43     14.57 o
 -11  -2   2       24.60       59.24     17.18 o
 -10  -2   2       87.25      128.39     15.12 o
  -9  -2   2       95.35       90.20     10.64 o
  -8  -2   2        4.99       11.34      7.39 o
  -7  -2   2        4.50       11.89     13.17 o
  -6  -2   2       21.11       31.68      5.21 o
  -5  -2   2      146.38      133.50      6.62 o
  -4  -2   2     2671.49     2399.47     47.89 o
  -3  -2   2      471.65      485.32     13.83 o
  -2  -2   2     3419.37     3142.05     70.69 o
  -1  -2   2        0.53        9.69      3.36 o
   0  -2   2     4386.57     4360.92     83.73 o
   1  -2   2     4741.12     4636.99     88.99 o
   2  -2   2      273.81      267.77     19.25 o
   3  -2   2      468.77      491.29     12.61 o
   4  -2   2        3.04        9.45      4.97 o
   5  -2   2      146.43      166.69     10.43 o
   6  -2   2      146.62      189.57     11.73 o
   7  -2   2      157.85      167.44     12.04 o
   8  -2   2      626.38      663.06     23.35 o
   9  -2   2       13.43        9.51     16.61 o
  10  -2   2      340.27      353.41     19.57 o
  11  -2   2        2.68        2.13     18.37 o
 -11  -1   2        0.00        8.53     14.23 o
 -10  -1   2        0.12       -5.37      8.96 o
  -9  -1   2      268.03      286.44     25.15 o
  -8  -1   2      241.22      232.01     12.00 o
  -7  -1   2      550.31      501.65     16.91 o
  -6  -1   2       21.53       23.78      5.04 o
  -5  -1   2      447.45      473.24     12.61 o
  -4  -1   2       46.98       47.44      4.49 o
  -3  -1   2     6320.57     6352.76    120.52 o
  -2  -1   2     2186.17     2229.03     43.62 o
  -1  -1   2    16294.16    15228.10    396.17 o
   0  -1   2     3293.79     3073.15     59.21 o
   1  -1   2    10994.13    10432.67    196.86 o
   2  -1   2      185.02      189.71      8.70 o
   3  -1   2     2967.25     2782.99     54.75 o
   4  -1   2       52.44       66.09      7.25 o
   5  -1   2      347.55      307.08     12.75 o
   6  -1   2      264.71      325.59     14.29 o
   7  -1   2      396.23      374.16     16.78 o
   8  -1   2        2.30        2.86      8.66 o
   9  -1   2       14.48        6.47      9.22 o
  10  -1   2       34.92       23.08     11.80 o
  11  -1   2      166.82      188.23     12.92 o
 -11   0   2       31.21       16.16     15.14 o
 -10   0   2       50.50       59.50     20.92 o
  -9   0   2       65.03       65.78      9.29 o
  -8   0   2       43.76       47.21      7.55 o
  -7   0   2       18.87       12.56      9.17 o
  -6   0   2       11.96       19.96     10.17 o
  -5   0   2       74.38       70.93      6.06 o
  -4   0   2     8357.35     7755.29    171.11 o
  -3   0   2      236.11      237.52      9.40 o
  -2   0   2      822.18      798.49     20.05 o
  -1   0   2       10.56       39.34     10.50 o
   0   0   2      901.09      818.95     20.11 o
   1   0   2       31.11       25.87      2.84 o
   2   0   2     5473.89     5141.42     98.27 o
   3   0   2      105.26      100.80      6.41 o
   4   0   2      273.92      244.34     12.26 o
   5   0   2       95.30       88.04      8.27 o
   6   0   2      636.79      585.78     19.04 o
   7   0   2       67.68       87.36     10.99 o
   8   0   2     1171.74     1291.44     27.20 o
   9   0   2        0.03       15.26     10.37 o
  10   0   2      401.91      413.41     17.66 o
  11   0   2        0.01        1.68     10.33 o
 -11   1   2       11.48       24.74     12.02 o
 -10   1   2        1.56       15.03     14.89 o
  -9   1   2      208.45      223.18     17.06 o
  -8   1   2      476.40      493.65     23.25 o
  -7   1   2      937.96      892.53     32.26 o
  -6   1   2        2.31       15.50      7.50 o
  -5   1   2      282.97      274.30      9.48 o
  -4   1   2       16.52       15.27      4.36 o
  -3   1   2        0.37      167.91     29.62 o
  -2   1   2     6695.24     6275.25    165.40 o
  -1   1   2    14105.13    14028.07    365.19 o
   0   1   2     2722.35     2698.96     52.21 o
   1   1   2     7419.84     6628.19    125.81 o
   2   1   2      512.11      485.36     10.43 o
   3   1   2      444.87      497.03     14.93 o
   4   1   2       73.90       73.33      5.06 o
   5   1   2      499.51      454.97     12.57 o
   6   1   2      537.87      604.87     16.52 o
   7   1   2      558.62      549.11     17.45 o
   8   1   2        0.17       13.08      9.53 o
   9   1   2        0.22        6.54      7.48 o
  10   1   2        7.04       -7.14      7.14 o
  11   1   2      136.32      160.03     19.47 o
 -11   2   2      196.98      191.37     19.88 o
 -10   2   2       14.53       14.29     18.71 o
  -9   2   2      517.57      524.41     25.62 o
  -8   2   2        0.10        5.99     10.58 o
  -7   2   2      163.18      155.73     11.17 o
  -6   2   2      296.58      232.03     17.96 o
  -5   2   2       15.96       20.50      5.01 o
  -4   2   2      967.51      901.15     20.52 o
  -3   2   2      772.43      732.12     25.89 o
  -2   2   2     3525.58     3551.13    129.34 o
  -1   2   2      192.55      232.39     15.75 o
   0   2   2    11590.65    11533.23    246.90 o
   1   2   2     4313.06     4209.76     81.07 o
   2   2   2     1667.42     1562.25     32.06 o
   3   2   2     1934.20     1881.69     38.27 o
   4   2   2       14.34       14.82      4.18 o
   5   2   2      746.07      739.65     18.90 o
   6   2   2     2276.57     2225.58     40.94 o
   7   2   2      396.43      377.64     12.74 o
   8   2   2     1298.54     1289.96     29.90 o
   9   2   2        0.97       -5.86      6.60 o
  10   2   2      530.87      565.95     22.94 o
  11   2   2       17.52       17.12     38.76 o
 -11   3   2       14.74        9.73     14.96 o
 -10   3   2       14.97       31.36     21.08 o
  -9   3   2      191.49      181.98     17.29 o
  -8   3   2        5.40       -1.57     15.10 o
  -7   3   2      123.63      106.94     10.68 o
  -6   3   2      223.15      218.39     12.01 o
  -5   3   2      502.48      491.77     14.19 o
  -4   3   2       16.74       18.22      5.06 o
  -3   3   2     1462.09     1482.39     40.53 o
  -2   3   2      132.63      113.95      6.56 o
  -1   3   2     7174.59     7626.64    201.37 o
   0   3   2       44.29       68.69      8.08 o
   1   3   2      596.41      626.22     17.06 o
   2   3   2      804.71      892.69     20.16 o
   3   3   2      312.82      285.89      9.76 o
   4   3   2      169.83      164.41      7.70 o
   5   3   2     1335.58     1220.97     27.35 o
   6   3   2      472.08      468.84     14.42 o
   7   3   2       13.56        7.58     12.35 o
   8   3   2      303.07      316.00     15.09 o
   9   3   2        9.62       26.49     10.73 o
  10   3   2      703.60      794.90     45.29 o
  11   3   2       58.84      122.49     28.55 o
 -10   4   2      147.33      125.38     19.88 o
  -9   4   2       26.89       27.01     13.45 o
  -8   4   2      410.06      429.78     23.56 o
  -7   4   2      367.08      346.42     17.14 o
  -6   4   2      102.72       91.41     10.81 o
  -5   4   2       20.71        4.67      5.40 o
  -4   4   2      141.83      163.19      8.13 o
  -3   4   2      335.80      408.41     11.74 o
  -2   4   2     1053.73     1114.88     34.95 o
  -1   4   2      536.24      678.64     23.77 o
   0   4   2     3956.68     4251.15    115.35 o
   1   4   2      157.56      143.06     10.69 o
   2   4   2      382.35      410.56     13.97 o
   3   4   2      496.14      490.31     16.01 o
   4   4   2       36.99       40.72      6.65 o
   5   4   2        1.03        5.46      5.74 o
   6   4   2      223.73      189.45     10.70 o
   7   4   2       27.60       41.29     15.83 o
   8   4   2       65.34       61.59     18.83 o
  10   4   2      771.91      813.77     49.39 o
  11   4   2        7.26       55.05     24.12 o
 -10   5   2      684.89      780.35     39.03 o
  -9   5   2       10.67       22.87     13.85 o
  -8   5   2      136.71      132.49     16.00 o
  -7   5   2        6.71        2.48     17.56 o
  -6   5   2       22.07       12.47     14.56 o
  -5   5   2      154.20      177.65     11.52 o
  -4   5   2       94.43      146.70     13.50 o
  -3   5   2        2.89        4.14      4.88 o
  -2   5   2      152.47      154.78     12.56 o
  -1   5   2     2710.93     2892.14    166.42 o
   0   5   2      696.96      819.61     21.69 o
   1   5   2      751.38      815.70     28.49 o
   2   5   2      426.61      484.84     45.29 o
   3   5   2      429.08      467.66     26.46 o
   4   5   2      269.59      289.92     13.30 o
   5   5   2      447.85      423.16     16.34 o
   6   5   2       90.54       90.11     13.21 o
   7   5   2        0.03      -12.96     12.96 o
   8   5   2      808.07      842.49     46.35 o
   9   5   2      142.58      148.50     23.30 o
  10   5   2        3.13       24.94     20.76 o
  -9   6   2       68.13       51.79     16.10 o
  -8   6   2       37.94       19.55     13.66 o
  -7   6   2      233.67      249.20     17.98 o
  -6   6   2      246.90      251.35     18.37 o
  -5   6   2       92.47       89.21     10.86 o
  -4   6   2       69.35       71.28      8.71 o
  -3   6   2       62.20       59.16      9.13 o
  -2   6   2      275.63      292.69     24.61 o
  -1   6   2      771.59      804.81     28.95 o
   0   6   2     1188.22     1278.61     41.03 o
   1   6   2      338.89      386.41     21.54 o
   2   6   2       16.87       15.80      9.18 o
   3   6   2       94.44      108.79     14.21 o
   4   6   2       45.37       45.46     12.31 o
   5   6   2       15.03       36.18     19.61 o
   6   6   2      256.27      225.69     19.44 o
   7   6   2        0.05        9.43     16.98 o
   8   6   2      553.38      578.39     43.48 o
   9   6   2       97.20       77.37     23.87 o
  10   6   2      181.20      153.99     27.81 o
  -9   7   2       23.27       25.74     31.13 o
  -8   7   2      163.07      180.17     24.41 o
  -7   7   2        6.98        4.20     10.89 o
  -6   7   2       28.08       32.76     13.25 o
  -5   7   2        0.70        3.43     16.61 o
  -4   7   2      417.11      472.35     18.07 o
  -3   7   2       49.44       44.18      8.92 o
  -2   7   2      279.15      299.53     26.11 o
  -1   7   2        7.77       16.56     17.11 o
   0   7   2     1055.66     1132.39     38.56 o
   1   7   2       72.40       71.12     12.34 o
   2   7   2     1101.38     1184.44     40.76 o
   3   7   2        8.15       -4.54     10.69 o
   4   7   2     1061.93     1020.71     36.87 o
   5   7   2      310.24      283.58     19.83 o
   6   7   2      202.51      175.10     18.01 o
   7   7   2       33.82       19.85     14.97 o
   8   7   2       20.83      -12.63     17.15 o
   9   7   2      151.09      193.37     33.72 o
  -8   8   2      263.47      279.92     22.91 o
  -7   8   2      335.14      333.44     24.15 o
  -6   8   2      200.09      204.89     18.53 o
  -5   8   2      289.03      250.63     24.49 o
  -4   8   2        1.36        2.13     12.03 o
  -3   8   2      366.03      375.27     16.76 o
  -2   8   2      141.10      171.83     12.92 o
  -1   8   2        0.11      -13.70     17.64 o
   0   8   2        0.03        4.18     26.99 o
   1   8   2      879.12      855.69     34.42 o
   2   8   2      195.02      180.45     17.61 o
   3   8   2      213.66      197.83     18.62 o
   4   8   2       64.61       49.88     14.24 o
   5   8   2       72.31       60.23     15.82 o
   6   8   2      197.20      149.95     19.54 o
   7   8   2        0.88       18.44     14.77 o
   8   8   2        4.43       50.29     25.43 o
  -7   9   2        0.15      -14.03     14.03 o
  -6   9   2       44.02       72.77     17.97 o
  -5   9   2       92.33       95.32     17.23 o
  -4   9   2      252.35      274.08     16.54 o
  -3   9   2      724.50      783.34     26.52 o
  -2   9   2      400.01      423.34     19.40 o
  -1   9   2        9.21        4.79      8.85 o
   0   9   2       49.04       45.94     17.68 o
   1   9   2      451.63      426.68     24.54 o
   2   9   2      119.83      127.85     16.67 o
   3   9   2        9.08        4.37     13.06 o
   4   9   2      252.59      244.24     19.78 o
   5   9   2       67.38       60.86     15.81 o
   6   9   2      288.53      247.22     22.45 o
   7   9   2       24.55       17.15     16.56 o
   8   9   2        5.85       52.18     31.50 o
  -6  10   2      395.87      377.08     26.48 o
  -5  10   2       18.38       24.27     13.10 o
  -4  10   2        0.04       -9.84      9.84 o
  -3  10   2        0.01        0.11     10.50 o
  -2  10   2      220.40      192.97     15.64 o
  -1  10   2      535.17      556.19     23.20 o
   0  10   2      185.30      160.37     20.14 o
   1  10   2       29.14       33.44     13.91 o
   2  10   2       81.29      113.90     25.56 o
   3  10   2      222.08      246.68     22.31 o
   4  10   2      315.96      284.94     24.32 o
   5  10   2      110.10      130.98     18.79 o
   6  10   2      235.54      246.56     24.48 o
  -4  11   2      358.46      371.11     22.44 o
  -3  11   2       82.52       80.80     14.11 o
  -2  11   2      117.25      117.99     14.15 o
  -1  11   2       45.67       27.13     15.98 o
   0  11   2      377.80      357.76     25.56 o
   1  11   2       74.56       51.79     18.50 o
   2  11   2      359.31      376.67     25.72 o
   3  11   2       11.53       -3.66     14.78 o
   4  11   2       57.09       43.71     17.22 o
   5  11   2       52.06       70.00     20.34 o
  -1  12   2        1.53       52.83     27.81 o
   0  12   2      281.02      324.60     50.00 o
   1  12   2        0.17       10.95     17.08 o
   2  12   2       20.15       30.86     18.36 o
  -2 -12   3       12.67        0.74     27.24 o
  -1 -12   3        1.93       -4.76     30.81 o
   0 -12   3      124.51      171.05     22.68 o
   1 -12   3      194.70      190.77     22.91 o
  -5 -11   3       76.03       68.83     36.18 o
  -4 -11   3      120.98       86.35     26.83 o
  -3 -11   3        3.73       -8.02     14.93 o
  -2 -11   3       13.38       31.71     17.58 o
  -1 -11   3        2.19       30.04     16.18 o
   0 -11   3      353.32      327.59     24.50 o
   1 -11   3       26.95       36.85     16.35 o
   2 -11   3      252.67      257.42     22.15 o
   3 -11   3       60.90       50.53     18.45 o
   4 -11   3       76.33       54.39     24.53 o
  -6 -10   3       99.39      109.02     20.65 o
  -5 -10   3       70.54       51.00     42.62 o
  -4 -10   3        5.25       17.71     17.60 o
  -3 -10   3     1027.23     1042.56     42.26 o
  -2 -10   3       31.35       23.72     15.76 o
  -1 -10   3      136.83      138.48     17.95 o
   0 -10   3      135.71      125.36     18.17 o
   1 -10   3      230.54      192.27     18.21 o
   2 -10   3       93.78      114.50     16.41 o
   3 -10   3      639.78      652.37     44.24 o
   4 -10   3      146.91      136.84     17.93 o
   5 -10   3       72.11      113.78     19.17 o
   6 -10   3        5.65        0.98     13.62 o
  -7  -9   3       56.44       57.68     20.27 o
  -6  -9   3      171.63      119.03     22.68 o
  -5  -9   3       16.07      -11.68     12.61 o
  -4  -9   3      135.82      139.82     19.39 o
  -3  -9   3      300.77      278.88     22.73 o
  -2  -9   3      476.88      520.58     33.43 o
  -1  -9   3      302.30      308.46     21.12 o
   0  -9   3       19.41        7.68     12.78 o
   1  -9   3      519.02      481.26     39.75 o
   2  -9   3        5.66        6.02      9.11 o
   3  -9   3        0.66       -9.13      9.71 o
   4  -9   3      159.69      144.01     22.77 o
   5  -9   3      487.50      431.26     25.28 o
   6  -9   3      225.90      241.82     19.90 o
   7  -9   3       27.11       51.93     29.08 o
  -8  -8   3        3.69       -4.18     19.03 o
  -7  -8   3      113.58      112.25     18.82 o
  -6  -8   3      143.52      149.67     17.75 o
  -5  -8   3     1403.05     1394.33     49.01 o
  -4  -8   3      109.39      128.94     17.02 o
  -3  -8   3     2840.27     2829.04     84.47 o
  -2  -8   3     1044.54     1000.02     29.41 o
  -1  -8   3        1.40       -1.29     10.93 o
   0  -8   3     1204.95     1299.61     45.05 o
   1  -8   3        0.75       -1.31      7.35 o
   2  -8   3      129.99      129.43     11.69 o
   3  -8   3      138.37      139.82     11.68 o
   4  -8   3      155.87      132.17     18.72 o
   5  -8   3      159.53      175.19     16.21 o
   6  -8   3      126.21      114.74     16.05 o
   7  -8   3        0.03       -9.32     13.14 o
   8  -8   3       23.82       30.25     30.81 o
  -9  -7   3       51.41       92.87     32.08 o
  -8  -7   3      731.56      765.20     50.62 o
  -7  -7   3       22.24       -2.14     11.37 o
  -6  -7   3        2.30       12.39     19.94 o
  -5  -7   3        4.42        1.75     14.23 o
  -4  -7   3       55.16       37.06     13.58 o
  -3  -7   3      224.89      220.88     19.00 o
  -2  -7   3      110.58       91.99     12.72 o
  -1  -7   3       59.97       63.84      9.40 o
   0  -7   3     1373.85     1445.32     32.35 o
   1  -7   3      160.94      166.11      9.71 o
   2  -7   3        1.55       -1.92      6.76 o
   3  -7   3       24.84       23.25      8.67 o
   4  -7   3       12.35        0.41      7.22 o
   5  -7   3       10.19       20.62     10.43 o
   6  -7   3      302.44      273.65     18.11 o
   7  -7   3       10.44        3.16     15.83 o
   8  -7   3       14.37       28.84     14.30 o
   9  -7   3        3.43      -12.65     12.65 o
  -9  -6   3        0.86        6.81     18.87 o
  -8  -6   3        0.87       48.24     22.40 o
  -7  -6   3       18.77       40.94     22.15 o
  -6  -6   3       41.62       51.77     13.75 o
  -5  -6   3     1870.97     1877.95     58.50 o
  -4  -6   3       28.37       15.46     11.26 o
  -3  -6   3     1592.93     1611.06     58.09 o
  -2  -6   3       11.69        5.80     13.87 o
  -1  -6   3      108.37      135.26      7.65 o
   0  -6   3      214.46      227.81      9.61 o
   1  -6   3     1468.62     1422.73     31.29 o
   2  -6   3      179.81      180.71      8.83 o
   3  -6   3     4281.43     4243.99     84.10 o
   4  -6   3      232.07      235.82     10.64 o
   5  -6   3       20.13       23.64     11.94 o
   6  -6   3      132.81      132.55     14.81 o
   7  -6   3       21.12        4.91     10.53 o
   8  -6   3       95.90       80.70     16.88 o
   9  -6   3      158.15      157.79     18.93 o
 -10  -5   3       65.78      110.76     31.26 o
  -9  -5   3        9.12       22.32     22.81 o
  -8  -5   3      139.09      149.40     22.32 o
  -7  -5   3        9.92        0.22     16.41 o
  -6  -5   3      111.86      102.90     13.83 o
  -5  -5   3        0.02       25.68     11.37 o
  -4  -5   3      106.13      119.08     14.73 o
  -3  -5   3     2307.73     2402.73    150.67 o
  -2  -5   3      847.42      796.84     22.09 o
  -1  -5   3       89.27       93.95      7.04 o
   0  -5   3      915.43      914.05     21.23 o
   1  -5   3      852.65      929.00     21.63 o
   2  -5   3     1344.87     1456.03     31.51 o
   3  -5   3     1192.07     1260.31     28.54 o
   4  -5   3     1057.14     1000.41     23.72 o
   5  -5   3        5.67       -2.39      7.07 o
   6  -5   3     1563.22     1490.23     39.81 o
   7  -5   3      123.67      118.46     12.15 o
   8  -5   3       39.33       52.43     11.71 o
   9  -5   3      468.44      473.76     26.06 o
  10  -5   3      187.93      200.91     20.43 o
 -10  -4   3      731.01      812.79     49.96 o
  -9  -4   3       14.46       11.08     17.97 o
  -8  -4   3      258.45      287.56     28.39 o
  -7  -4   3      169.96      189.35     22.73 o
  -6  -4   3      444.53      490.37     21.80 o
  -5  -4   3     1360.18     1326.86     41.88 o
  -4  -4   3      800.15      881.63     29.98 o
  -3  -4   3      693.70      693.19     25.30 o
  -2  -4   3       23.69       39.35     18.34 o
  -1  -4   3      284.97      313.02     11.26 o
   0  -4   3     1908.06     2285.24     46.13 o
   1  -4   3      551.02      563.71     14.29 o
   2  -4   3     2084.11     2264.81     46.01 o
   3  -4   3       72.08       76.91      6.49 o
   4  -4   3      105.42       88.27      6.86 o
   5  -4   3       10.56       19.54      7.94 o
   6  -4   3       29.78        9.79     12.75 o
   7  -4   3       32.09       18.55     10.33 o
   8  -4   3     3090.05     3148.73     76.18 o
   9  -4   3        9.11       18.21      9.85 o
  10  -4   3      174.86      175.07     19.13 o
 -11  -3   3       63.10      105.26     27.57 o
 -10  -3   3      237.78      259.99     24.45 o
  -9  -3   3       28.08       20.17     10.03 o
  -8  -3   3       71.57       61.72     10.20 o
  -7  -3   3      135.49      102.67     11.12 o
  -6  -3   3       22.56       62.65     13.50 o
  -5  -3   3       78.23      105.48      7.72 o
  -4  -3   3        1.76        2.97      4.60 o
  -3  -3   3     2053.52     2217.50     62.88 o
  -2  -3   3       43.97       62.78     27.61 o
  -1  -3   3      221.92      258.99     11.48 o
   0  -3   3       33.72       34.52      4.46 o
   1  -3   3      373.33      391.11     10.55 o
   2  -3   3      882.40      917.65     20.54 o
   3  -3   3      852.29      743.80     17.72 o
   4  -3   3       58.82       53.93      5.85 o
   5  -3   3      202.79      184.27     11.47 o
   6  -3   3        1.89       -3.79      8.41 o
   7  -3   3       89.63       88.10     11.16 o
   8  -3   3        0.04        3.94     17.97 o
   9  -3   3       22.42       20.81     10.54 o
  10  -3   3        8.09       -3.57     14.15 o
  11  -3   3       50.92       40.55     13.97 o
 -11  -2   3       46.53       96.52     20.07 o
 -10  -2   3      253.66      285.51     31.87 o
  -9  -2   3       42.65       45.53     20.43 o
  -8  -2   3       15.88       33.46     24.53 o
  -7  -2   3      363.57      373.83     20.76 o
  -6  -2   3      200.09      195.31      8.14 o
  -5  -2   3      217.47      211.79      8.70 o
  -4  -2   3      428.66      485.82     12.79 o
  -3  -2   3      815.01      824.26     25.12 o
  -2  -2   3      383.67      361.13     20.93 o
  -1  -2   3      103.27      115.79     12.61 o
   0  -2   3      639.59      579.98     13.59 o
   1  -2   3     1145.94     1077.16     26.05 o
   2  -2   3      316.60      314.65     22.06 o
   3  -2   3       14.24       20.06      4.51 o
   4  -2   3        0.04       11.42      5.74 o
   5  -2   3        5.79        0.26      6.22 o
   6  -2   3      397.66      413.68     16.30 o
   7  -2   3      316.97      318.98     17.23 o
   8  -2   3      302.23      274.73     15.43 o
   9  -2   3       90.19       91.55     13.45 o
  10  -2   3        0.04       -8.36     10.41 o
  11  -2   3       22.34       28.98     13.54 o
 -11  -1   3      123.86      151.21     21.86 o
 -10  -1   3        0.15       19.35     15.22 o
  -9  -1   3      123.26      156.46     14.75 o
  -8  -1   3      173.50      158.86     15.46 o
  -7  -1   3       25.91        7.40      6.48 o
  -6  -1   3      180.69      176.52      8.19 o
  -5  -1   3     1164.73     1184.78     25.66 o
  -4  -1   3       14.80        3.49      3.74 o
  -3  -1   3     6559.38     5979.42    113.67 o
  -2  -1   3     1480.04     1631.55     37.24 o
  -1  -1   3     4862.95     4528.73    100.24 o
   0  -1   3     1679.35     1686.01     33.58 o
   1  -1   3      262.02      261.22     19.30 o
   2  -1   3     2016.74     1996.43     39.92 o
   3  -1   3      873.51      759.30     17.29 o
   4  -1   3     2538.98     2409.32     59.83 o
   5  -1   3      226.10      188.14     10.32 o
   6  -1   3      765.12      789.45     23.80 o
   7  -1   3        3.50        4.89      8.47 o
   8  -1   3       14.72        1.43      8.49 o
   9  -1   3       26.49        5.35     12.24 o
  10  -1   3       88.05      131.21     24.18 o
  11  -1   3        1.77       21.32     11.11 o
 -11   0   3      128.47       92.72     13.96 o
 -10   0   3       31.58       32.64     14.81 o
  -9   0   3       11.46       12.51      9.66 o
  -8   0   3        0.59        1.79      7.40 o
  -7   0   3        0.73        2.73     13.50 o
  -6   0   3      225.22      229.28     14.41 o
  -5   0   3      195.86      194.20      8.75 o
  -4   0   3     1880.35     1966.57     46.32 o
  -3   0   3      378.53      391.48     12.01 o
  -2   0   3    57069.96    56780.04   1470.27 o
  -1   0   3       49.40       46.59      6.32 o
   0   0   3      602.26      550.30     10.66 o
   1   0   3       71.38       69.76      3.96 o
   2   0   3      286.89      286.95      8.55 o
   3   0   3        8.63        3.63      3.58 o
   4   0   3      353.30      331.40     26.41 o
   5   0   3       39.54       45.78      8.37 o
   6   0   3     5839.75     6189.68    137.98 o
   7   0   3       43.23       46.55      9.67 o
   8   0   3       36.07       35.87      7.73 o
   9   0   3        1.09        1.88      7.87 o
  10   0   3        2.78       11.10     11.69 o
  11   0   3        3.87        1.82     12.30 o
 -11   1   3      182.45      218.36     30.97 o
 -10   1   3      218.46      198.51     19.81 o
  -9   1   3      242.73      237.11     18.27 o
  -8   1   3      222.43      209.85     16.01 o
  -7   1   3       59.06       82.37     20.26 o
  -6   1   3       17.42       14.33      8.04 o
  -5   1   3      851.93      853.81     22.97 o
  -4   1   3        7.29        6.34      6.18 o
  -3   1   3      650.28      788.60     46.03 o
  -2   1   3     7951.24     7464.88    196.51 o
  -1   1   3     4407.22     4115.09    164.49 o
   0   1   3     2413.52     2314.37     45.29 o
   1   1   3     1637.19     1548.60     31.23 o
   2   1   3     1405.65     1367.96     24.97 o
   3   1   3      292.90      265.88      8.88 o
   4   1   3     1278.35     1323.38     33.75 o
   5   1   3      262.15      226.58      8.88 o
   6   1   3       19.46       42.90      6.34 o
   7   1   3      154.29      139.95      8.84 o
   8   1   3      116.95       93.66      8.55 o
   9   1   3       55.00       47.15      8.56 o
  10   1   3      288.78      303.95     15.13 o
  11   1   3       73.53       91.22     13.85 o
 -11   2   3        0.84       39.89     24.78 o
 -10   2   3      108.11      105.76     32.78 o
  -9   2   3        0.02       -9.24      9.24 o
  -8   2   3        0.66       -8.13      8.13 o
  -7   2   3      381.49      341.79     17.89 o
  -6   2   3        0.61       -6.66      8.12 o
  -5   2   3      352.79      348.39     12.76 o
  -4   2   3      742.30      734.72     25.61 o
  -3   2   3     1743.78     1857.94     52.76 o
  -2   2   3     1476.10     1499.17     49.10 o
  -1   2   3     1145.79     1202.64     28.23 o
   0   2   3      232.50      185.80      7.72 o
   1   2   3       16.34       28.96     13.77 o
   2   2   3     2497.44     2286.89     45.61 o
   3   2   3      490.63      505.28     15.71 o
   4   2   3      215.56      231.66      7.56 o
   5   2   3        2.32        7.31      5.35 o
   6   2   3     3739.27     3694.01     72.77 o
   7   2   3      380.27      371.22     12.80 o
   8   2   3      399.12      407.90     14.55 o
   9   2   3       24.74       31.86      8.38 o
  10   2   3        0.23       18.49     11.76 o
  11   2   3        0.31        2.93     10.72 o
 -10   3   3      248.51      235.64     21.21 o
  -9   3   3        1.65       -0.66     12.29 o
  -8   3   3        1.10       -2.77     11.47 o
  -7   3   3       74.19       63.29     15.67 o
  -6   3   3       83.74       76.74     11.68 o
  -5   3   3     1129.38     1131.02     30.17 o
  -4   3   3      293.39      282.66     13.36 o
  -3   3   3      744.37      729.15     25.84 o
  -2   3   3      832.42      884.78     28.01 o
  -1   3   3     1620.77     1778.86     40.69 o
   0   3   3        1.47        5.22      4.02 o
   1   3   3       37.78       48.22      7.04 o
   2   3   3     1101.44     1085.82     26.00 o
   3   3   3      283.48      227.37      8.83 o
   4   3   3      478.43      467.70     13.40 o
   5   3   3      108.80      109.73      7.92 o
   6   3   3        0.22       -3.70      6.07 o
   7   3   3      383.58      355.47     18.80 o
   8   3   3       23.09       13.84     17.13 o
   9   3   3      114.37      123.94     15.96 o
  10   3   3       20.87       49.44     16.27 o
  11   3   3      116.99      185.58     31.18 o
 -10   4   3       47.08       63.33     16.89 o
  -9   4   3        8.22       -6.79     11.34 o
  -8   4   3      234.88      201.44     17.97 o
  -7   4   3      266.99      268.71     17.60 o
  -6   4   3      253.35      260.06     18.08 o
  -5   4   3      368.15      382.44     14.80 o
  -4   4   3     3153.20     3261.28     75.72 o
  -3   4   3      198.94      238.76     13.28 o
  -2   4   3     2718.44     2809.02    139.59 o
  -1   4   3        3.13       12.88      6.50 o
   0   4   3     5446.30     6436.87    171.72 o
   1   4   3      255.38      239.92      9.93 o
   2   4   3     6495.65     6746.51    129.81 o
   3   4   3      322.59      315.99     11.08 o
   4   4   3      166.98      132.58      8.39 o
   5   4   3       25.98       17.12      6.90 o
   6   4   3     1265.63     1263.51     29.56 o
   7   4   3       62.39       38.35     10.25 o
   8   4   3     2294.04     2416.71     71.91 o
   9   4   3       64.69       63.62     14.50 o
  10   4   3     1211.73     1245.64     63.25 o
  11   4   3       53.96       43.89     23.71 o
 -10   5   3        1.69       20.90     53.08 o
  -9   5   3       38.05       48.15     18.46 o
  -8   5   3      142.30      148.12     17.17 o
  -7   5   3        0.17        5.31     10.81 o
  -6   5   3      314.64      292.01     20.21 o
  -5   5   3      182.43      173.58     11.54 o
  -4   5   3     1477.13     1631.83     41.29 o
  -3   5   3     1422.28     1644.25     55.87 o
  -2   5   3      666.29      725.00     43.97 o
  -1   5   3       90.34       97.39     12.22 o
   0   5   3      411.41      420.41     31.75 o
   1   5   3        3.45       13.56      9.31 o
   2   5   3     1447.70     1602.17     48.81 o
   3   5   3     1587.90     1669.13     36.32 o
   4   5   3      212.06      196.20     13.95 o
   5   5   3      168.86      165.95     13.94 o
   6   5   3        6.30       17.76      7.82 o
   7   5   3      199.47      198.51     19.73 o
   8   5   3       76.83       68.67     21.33 o
   9   5   3       13.43       29.21     17.06 o
  10   5   3      170.68      133.97     23.63 o
  -9   6   3      150.36      130.75     20.60 o
  -8   6   3        4.41        1.33     11.90 o
  -7   6   3      232.24      227.41     30.07 o
  -6   6   3       32.66       33.18     12.57 o
  -5   6   3       19.49       22.06     11.33 o
  -4   6   3       19.79       10.22      9.16 o
  -3   6   3       12.02       34.93     11.55 o
  -2   6   3      150.54      132.83     12.73 o
  -1   6   3       93.06      142.84     13.95 o
   0   6   3      305.99      328.01     16.84 o
   1   6   3       20.24       12.46     13.17 o
   2   6   3        1.23        3.12     14.60 o
   3   6   3       45.54       48.14     12.78 o
   4   6   3        0.49        5.41     14.48 o
   5   6   3      666.25      625.69     42.58 o
   6   6   3      405.62      362.57     20.62 o
   7   6   3        1.56      -15.42     15.42 o
   8   6   3       10.09        1.31     18.38 o
   9   6   3        4.54        2.38     25.51 o
  10   6   3       98.48      144.31     28.63 o
  -9   7   3       37.20       54.67     18.77 o
  -8   7   3        2.94        8.12     26.83 o
  -7   7   3        0.28       11.00     13.68 o
  -6   7   3      347.12      357.33     22.19 o
  -5   7   3       21.28       25.28      9.75 o
  -4   7   3        0.14       -3.17     10.13 o
  -3   7   3      431.62      474.62     18.71 o
  -2   7   3       13.37        9.03     21.29 o
  -1   7   3       58.62       59.22     16.70 o
   0   7   3       32.83       26.67     11.20 o
   1   7   3      312.15      277.30     18.55 o
   2   7   3      178.18      150.42     15.98 o
   3   7   3        0.17       -5.96     10.73 o
   4   7   3       36.25       22.63     12.96 o
   5   7   3        0.24       -3.25     11.43 o
   6   7   3        9.08       12.64     13.62 o
   7   7   3        2.39       -3.70     13.57 o
   8   7   3      136.81      166.71     26.25 o
   9   7   3       56.83      -19.61     19.61 o
  -8   8   3       10.94       11.42     23.55 o
  -7   8   3      115.73      104.55     21.21 o
  -6   8   3        5.53      -11.75     11.75 o
  -5   8   3       20.85        2.74     12.98 o
  -4   8   3      122.42      115.27     12.23 o
  -3   8   3       52.95       50.26     10.26 o
  -2   8   3      198.35      234.33     19.62 o
  -1   8   3      192.22      215.11     24.53 o
   0   8   3     2188.10     2229.62     67.90 o
   1   8   3      175.32      177.67     17.46 o
   2   8   3       16.85       61.53     14.94 o
   3   8   3     1374.63     1325.35     45.99 o
   4   8   3        7.06       22.33     14.88 o
   5   8   3      483.29      497.46     46.85 o
   6   8   3      484.69      423.36     27.66 o
   7   8   3       78.34       53.35     15.75 o
   8   8   3       28.60       41.43     26.66 o
  -7   9   3       54.94       45.68     16.91 o
  -6   9   3      345.48      370.44     23.87 o
  -5   9   3        8.53       32.51     13.81 o
  -4   9   3       37.90       50.56     14.84 o
  -3   9   3        3.34       11.82     17.77 o
  -2   9   3      106.68      121.60     12.42 o
  -1   9   3      815.55      818.12     45.49 o
   0   9   3     1204.45     1261.20     44.79 o
   1   9   3      210.27      203.50     20.28 o
   2   9   3       49.91       33.80     23.46 o
   3   9   3       12.53      -11.65     13.40 o
   4   9   3       29.68       31.18     14.48 o
   5   9   3       71.58       54.85     16.50 o
   6   9   3       31.77       36.47     15.66 o
   7   9   3      164.08      119.35     19.27 o
  -6  10   3      157.60      150.03     22.08 o
  -5  10   3      157.28      195.71     22.47 o
  -4  10   3      253.36      279.10     18.14 o
  -3  10   3      314.53      341.43     19.63 o
  -2  10   3      740.89      762.66     27.40 o
  -1  10   3        4.07       -9.17      9.17 o
   0  10   3      617.10      583.75     29.65 o
   1  10   3      149.06      120.47     21.99 o
   2  10   3        1.27        6.27     16.57 o
   3  10   3      109.58      103.10     18.46 o
   4  10   3       44.14       36.66     18.87 o
   5  10   3        1.45       15.57     18.18 o
   6  10   3        2.53       33.75     40.16 o
  -4  11   3       14.27       20.31     11.66 o
  -3  11   3      155.12      212.07     33.51 o
  -2  11   3      303.96      292.11     18.93 o
  -1  11   3      400.38      422.88     29.90 o
   0  11   3       79.94       58.34     16.12 o
   1  11   3      130.21      126.97     18.58 o
   2  11   3        8.18       19.17     16.89 o
   3  11   3        4.61       12.11     16.30 o
   4  11   3        2.23      -16.16     16.70 o
   5  11   3      166.07      173.50     24.53 o
  -1  12   3       13.86       28.66     20.84 o
   0  12   3        1.39       20.64     18.58 o
   1  12   3       87.97       74.92     19.91 o
   2  12   3        9.01        9.64     42.29 o
  -1 -12   4      387.54      442.00     31.23 o
   0 -12   4      162.35      179.25     40.04 o
   1 -12   4       36.02       46.20     24.49 o
  -4 -11   4      230.09      263.73     26.78 o
  -3 -11   4       59.00       66.91     18.23 o
  -2 -11   4      177.66      198.73     23.93 o
  -1 -11   4      247.51      235.44     23.42 o
   0 -11   4       41.80       86.99     21.54 o
   1 -11   4       17.62       25.68     16.57 o
   2 -11   4      118.13      114.76     18.07 o
   3 -11   4        7.01       32.50     32.28 o
   4 -11   4       28.75      -13.13     18.05 o
  -6 -10   4       24.52       -1.10     42.50 o
  -5 -10   4      310.24      309.89     25.85 o
  -4 -10   4       98.54       97.74     19.30 o
  -3 -10   4       18.18       12.89     23.92 o
  -2 -10   4      178.88      188.91     33.02 o
  -1 -10   4      717.27      719.39     32.19 o
   0 -10   4       83.50      107.32     32.49 o
   1 -10   4        6.78       22.07     18.05 o
   2 -10   4      172.80      155.78     29.29 o
   3 -10   4      234.76      249.09     20.95 o
   4 -10   4       60.22       61.50     11.74 o
   5 -10   4        2.81       37.18     17.89 o
   6 -10   4       11.00       23.08     45.49 o
  -7  -9   4       18.64       43.13     20.13 o
  -6  -9   4        0.32      -12.81     15.08 o
  -5  -9   4      603.65      616.13     31.38 o
  -4  -9   4        5.57        7.58     15.10 o
  -3  -9   4       94.38       82.52     17.81 o
  -2  -9   4      660.63      700.13     30.86 o
  -1  -9   4     1436.49     1542.38     52.18 o
   0  -9   4      436.95      448.31     23.96 o
   1  -9   4        7.68        7.16     12.65 o
   2  -9   4       24.79       18.22     12.36 o
   3  -9   4        0.20       17.60      9.19 o
   4  -9   4       39.69       44.49     16.43 o
   5  -9   4      330.10      305.28     21.98 o
   6  -9   4       27.07       17.24     16.41 o
   7  -9   4        0.02       36.00     17.00 o
  -7  -8   4       28.92       41.20     19.04 o
  -6  -8   4        8.73       23.08     14.19 o
  -5  -8   4      118.79      115.83     17.79 o
  -4  -8   4      253.56      218.43     19.67 o
  -3  -8   4       70.05       36.69     14.43 o
  -2  -8   4     2810.12     2962.00     85.31 o
  -1  -8   4     3198.92     3259.86     94.77 o
   0  -8   4       97.65       94.51     17.76 o
   1  -8   4     1605.45     1674.09     43.79 o
   2  -8   4      436.41      444.28     17.85 o
   3  -8   4      367.59      323.22     15.32 o
   4  -8   4        2.19        7.68      8.34 o
   5  -8   4      205.45      208.93     17.69 o
   6  -8   4      572.60      502.84     25.86 o
   7  -8   4      317.24      291.03     26.05 o
   8  -8   4        2.82       17.88     14.72 o
  -9  -7   4       59.66      116.17     30.03 o
  -8  -7   4       10.59       23.38     27.73 o
  -7  -7   4      135.56      130.30     16.44 o
  -6  -7   4       90.71       91.41     15.16 o
  -5  -7   4       18.99       17.92     12.99 o
  -4  -7   4      915.23      901.73     40.04 o
  -3  -7   4        7.27        1.15     11.47 o
  -2  -7   4      287.32      264.79     17.98 o
  -1  -7   4       64.76       65.67      9.63 o
   0  -7   4      273.87      255.76     11.21 o
   1  -7   4      157.46      141.17      9.07 o
   2  -7   4     1341.52     1374.89     36.38 o
   3  -7   4      232.63      227.42     12.92 o
   4  -7   4     1400.33     1350.00     36.32 o
   5  -7   4        1.40       -1.90     22.60 o
   6  -7   4        1.06        4.38     10.70 o
   7  -7   4        8.73        2.98     14.40 o
   8  -7   4      268.24      308.76     21.42 o
   9  -7   4        0.03      -13.80     14.30 o
  -8  -6   4      208.96      229.47     28.88 o
  -7  -6   4      155.37      161.52     19.34 o
  -6  -6   4      150.77      180.35     17.81 o
  -5  -6   4       46.07       40.33     13.53 o
  -4  -6   4       26.64       41.29     12.12 o
  -3  -6   4     1132.73     1254.66     42.10 o
  -2  -6   4        0.15        5.12      9.29 o
  -1  -6   4     2349.98     2404.61     49.51 o
   0  -6   4       60.05       52.63      9.04 o
   1  -6   4     2418.07     2491.65     51.27 o
   2  -6   4        0.00        3.14      5.37 o
   3  -6   4       50.71       57.31     12.79 o
   4  -6   4      121.37      115.83      8.78 o
   5  -6   4       64.73       58.81     10.82 o
   6  -6   4       67.76       83.74     13.97 o
   7  -6   4      120.39      100.77     22.27 o
   8  -6   4       16.04       13.83     13.00 o
   9  -6   4       13.77        8.94     28.14 o
 -10  -5   4      389.71      403.81     41.18 o
  -9  -5   4       65.75       41.84     22.15 o
  -8  -5   4      102.98      108.46     21.25 o
  -7  -5   4       40.26       56.94     18.42 o
  -6  -5   4        0.06        5.86     10.42 o
  -5  -5   4       56.23       56.33     12.44 o
  -4  -5   4      471.67      451.05     21.92 o
  -3  -5   4       11.96       15.37      8.99 o
  -2  -5   4      496.12      508.82     21.48 o
  -1  -5   4        2.58       10.73      4.88 o
   0  -5   4      470.79      526.73     14.21 o
   1  -5   4     1016.39     1078.88     24.51 o
   2  -5   4     1722.28     1748.87     36.93 o
   3  -5   4      477.54      430.16     13.15 o
   4  -5   4      547.35      484.26     14.69 o
   5  -5   4      120.11      103.59     10.64 o
   6  -5   4       27.49       29.31     10.73 o
   7  -5   4      749.87      769.89     25.79 o
   8  -5   4        0.05       -1.26     10.32 o
   9  -5   4      339.00      342.31     22.71 o
  10  -5   4      461.74      406.69     28.63 o
 -10  -4   4       79.02       72.36     23.79 o
  -9  -4   4       27.97       39.71     20.43 o
  -8  -4   4      230.03      216.26     26.42 o
  -7  -4   4       39.14       41.89     10.57 o
  -6  -4   4      250.19      326.02     19.61 o
  -5  -4   4      202.93      178.60     14.24 o
  -4  -4   4     2846.18     2832.58     80.10 o
  -3  -4   4      516.22      496.82     20.89 o
  -2  -4   4     1085.88     1098.66     35.32 o
  -1  -4   4     1937.52     1806.06     37.38 o
   0  -4   4     3460.08     3846.89     75.40 o
   1  -4   4     1524.46     1589.92     33.37 o
   2  -4   4     1638.50     1842.31     38.21 o
   3  -4   4       90.95       75.69      6.41 o
   4  -4   4      167.14      160.81      8.30 o
   5  -4   4      137.52      123.64     11.01 o
   6  -4   4     1892.98     1807.46     45.84 o
   7  -4   4      196.50      175.75     14.12 o
   8  -4   4      670.21      676.77     33.37 o
   9  -4   4       81.98       69.56     12.60 o
  10  -4   4       21.80       28.11     13.79 o
 -10  -3   4       20.34       -9.84     12.88 o
  -9  -3   4       26.36       23.38     31.13 o
  -8  -3   4        0.06       11.64     14.93 o
  -7  -3   4       44.74       63.26      9.96 o
  -6  -3   4      196.51      221.24     23.30 o
  -5  -3   4      339.85      353.33     16.70 o
  -4  -3   4       54.47       63.39      6.00 o
  -3  -3   4       81.26      102.50      9.28 o
  -2  -3   4        0.16        5.61      6.53 o
  -1  -3   4     1003.97     1006.82     33.63 o
   0  -3   4      472.59      478.79     12.29 o
   1  -3   4     2004.07     1882.89     38.32 o
   2  -3   4     3288.46     3292.81     68.26 o
   3  -3   4     1473.16     1510.65     31.93 o
   4  -3   4      274.94      308.29     10.35 o
   5  -3   4      526.58      515.13     17.68 o
   6  -3   4      262.20      238.00     13.40 o
   7  -3   4        9.36       17.94      8.57 o
   8  -3   4      580.29      583.01     21.81 o
   9  -3   4       10.28       14.48     10.32 o
  10  -3   4      396.75      404.19     20.57 o
  11  -3   4        3.66        9.49     29.10 o
 -11  -2   4       93.15      115.90     19.50 o
 -10  -2   4       98.83      124.77     16.54 o
  -9  -2   4        4.59       27.47     13.29 o
  -8  -2   4      410.64      350.99     17.11 o
  -7  -2   4      365.73      349.57     16.82 o
  -6  -2   4      232.45      199.95     10.61 o
  -5  -2   4      164.90      155.30      7.02 o
  -4  -2   4     1370.56     1410.68     29.83 o
  -3  -2   4     1697.02     1643.79     38.82 o
  -2  -2   4       32.42       30.69      6.46 o
  -1  -2   4     3654.58     3638.56     81.61 o
   0  -2   4        9.15       16.05      4.11 o
   1  -2   4      185.06      171.92      6.73 o
   2  -2   4     5266.06     5527.54    106.10 o
   3  -2   4      535.08      548.78     13.99 o
   4  -2   4     2288.03     2246.76     45.80 o
   5  -2   4       20.44       23.98     10.36 o
   6  -2   4      932.41      894.09     26.45 o
   7  -2   4        0.98        2.70      8.03 o
   8  -2   4        0.73       -8.63      8.63 o
   9  -2   4      167.35      201.08     15.24 o
  10  -2   4       98.67       91.22     16.14 o
  11  -2   4       11.77       34.56     14.13 o
 -11  -1   4       54.50       82.87     16.51 o
 -10  -1   4       67.63       60.06     13.02 o
  -9  -1   4       25.43       22.80      9.76 o
  -8  -1   4      375.00      344.75     17.11 o
  -7  -1   4      106.44      118.91      8.83 o
  -6  -1   4      140.71      131.53      7.67 o
  -5  -1   4      563.62      501.81     13.28 o
  -4  -1   4      760.42      725.41     22.50 o
  -3  -1   4      590.43      562.08     13.29 o
  -2  -1   4      449.44      412.60     11.94 o
  -1  -1   4     2613.25     2505.82     56.77 o
   0  -1   4      739.02      742.82     28.03 o
   1  -1   4      571.24      538.23     12.76 o
   2  -1   4     4197.29     4077.14    105.51 o
   3  -1   4        8.72       12.86      4.02 o
   4  -1   4      216.70      227.41      8.19 o
   5  -1   4      641.47      640.88     20.08 o
   6  -1   4      215.37      232.31     19.81 o
   7  -1   4      611.96      661.02     22.83 o
   8  -1   4        8.62       24.82     10.69 o
   9  -1   4       35.16       37.04     11.08 o
  10  -1   4       10.45        5.02     11.57 o
  11  -1   4       46.67       46.77      9.80 o
 -11   0   4       13.46      -15.42     16.08 o
 -10   0   4       67.97       98.22     21.41 o
  -9   0   4        4.19        0.93     17.39 o
  -8   0   4     1747.09     1848.49     45.81 o
  -7   0   4       41.91       44.35      9.97 o
  -6   0   4      844.35      754.66     21.49 o
  -5   0   4       55.47       52.64      5.96 o
  -4   0   4     2986.76     3137.03     71.63 o
  -3   0   4      113.66      138.44      9.05 o
  -2   0   4    62816.64    58291.22   1509.51 o
  -1   0   4      137.31      111.37      7.04 o
   0   0   4     5079.73     4812.67     81.60 o
   1   0   4       13.95       21.94      3.92 o
   2   0   4     2453.05     2616.90     51.57 o
   3   0   4      111.98      105.66      7.16 o
   4   0   4    10548.76    10692.74    203.14 o
   5   0   4      326.09      291.21     25.41 o
   6   0   4      150.60      117.18     10.15 o
   7   0   4      194.34      195.08     13.50 o
   8   0   4       59.53       47.00      7.43 o
   9   0   4       18.95        6.27      7.71 o
  10   0   4      875.68      877.61     24.91 o
  11   0   4        0.01       -5.67     12.02 o
 -11   1   4       97.89      134.02     30.89 o
 -10   1   4       26.96       30.55      9.29 o
  -9   1   4      176.28      165.85     17.41 o
  -8   1   4      134.90      136.38     14.11 o
  -7   1   4       62.52       62.15     21.54 o
  -6   1   4      201.88      209.25     15.67 o
  -5   1   4      728.24      685.02     19.80 o
  -4   1   4      326.41      342.40     11.84 o
  -3   1   4     1437.01     1338.54     71.70 o
  -2   1   4        3.83       14.35      5.73 o
  -1   1   4     2756.18     2608.35     68.53 o
   0   1   4     3554.33     3362.81     65.09 o
   1   1   4      144.69      144.01      8.54 o
   2   1   4     2391.28     2253.02     44.80 o
   3   1   4       60.23       55.99      4.27 o
   4   1   4      874.78      864.78     31.37 o
   5   1   4       15.81       56.58      6.47 o
   6   1   4       30.53       40.32      7.65 o
   7   1   4     1461.94     1413.65     31.65 o
   8   1   4        1.22        6.45      6.54 o
   9   1   4        2.71        0.67      6.27 o
  10   1   4      165.72      161.00     12.67 o
  11   1   4        8.18       21.63     15.29 o
 -11   2   4        5.98        7.88     26.91 o
 -10   2   4      560.15      595.21     28.08 o
  -9   2   4       75.22       80.98     14.40 o
  -8   2   4      447.63      383.42     27.11 o
  -7   2   4       39.46       33.05     13.29 o
  -6   2   4      277.21      281.24     16.21 o
  -5   2   4        2.72        6.12      5.58 o
  -4   2   4      307.42      257.54     15.34 o
  -3   2   4     1078.66     1046.41     32.19 o
  -2   2   4        0.12        4.74      7.22 o
  -1   2   4     3947.61     4299.33    127.05 o
   0   2   4       70.03       95.26      6.18 o
   1   2   4      174.02      168.16      6.87 o
   2   2   4     7586.21     7504.87    143.12 o
   3   2   4      151.11      152.42      6.95 o
   4   2   4     2507.44     2281.94     46.43 o
   5   2   4        0.31        3.44      4.86 o
   6   2   4      333.25      363.49     12.74 o
   7   2   4       70.78       67.85      7.67 o
   8   2   4       34.00       31.50      7.74 o
   9   2   4      316.17      334.58     15.58 o
  10   2   4      538.04      556.42     19.76 o
  11   2   4        3.65       -4.04     10.06 o
 -10   3   4       66.32       58.51     15.22 o
  -9   3   4       42.32       15.76     19.69 o
  -8   3   4       45.14       35.75     23.59 o
  -7   3   4      171.04      137.80     15.11 o
  -6   3   4     1104.60     1085.92     37.36 o
  -5   3   4      568.96      540.32     17.25 o
  -4   3   4      646.74      699.48     27.25 o
  -3   3   4      154.22      141.22     10.99 o
  -2   3   4      617.87      683.99     23.17 o
  -1   3   4     3117.12     3179.35     81.10 o
   0   3   4      167.37      169.60      7.99 o
   1   3   4      204.79      201.62     17.51 o
   2   3   4     2187.60     2224.45     45.07 o
   3   3   4       78.91       98.23     13.99 o
   4   3   4      198.94      221.87      9.28 o
   5   3   4      421.48      400.44     12.85 o
   6   3   4      227.94      223.30     10.59 o
   7   3   4      181.25      187.18     20.49 o
   8   3   4      471.12      473.88     19.88 o
   9   3   4        0.99        9.37     13.82 o
  10   3   4       21.64       27.43     20.26 o
  11   3   4       78.97       96.42     37.37 o
 -10   4   4      247.73      239.28     50.54 o
  -9   4   4       15.55        8.14     27.98 o
  -8   4   4      151.44      143.06     16.34 o
  -7   4   4       47.02       21.26     22.64 o
  -6   4   4     1015.46     1109.24     38.31 o
  -5   4   4       11.56        2.93     22.93 o
  -4   4   4      456.54      501.06     17.76 o
  -3   4   4     1143.99     1149.88     55.50 o
  -2   4   4      265.41      294.42     10.27 o
  -1   4   4     1339.05     1360.40     41.03 o
   0   4   4     1794.53     2052.75     50.06 o
   1   4   4      240.37      266.74     10.67 o
   2   4   4      733.71      840.27     26.21 o
   3   4   4      156.19      137.18      8.20 o
   4   4   4      352.59      292.70     13.19 o
   5   4   4        5.44        1.40      9.46 o
   6   4   4      811.08      810.35     21.44 o
   7   4   4       41.11       52.82     11.97 o
   8   4   4     2917.33     3000.16    157.48 o
   9   4   4       45.95       60.54     14.72 o
  10   4   4      131.51      149.38     51.19 o
 -10   5   4       49.51       46.37     16.99 o
  -9   5   4        7.31       16.72     13.62 o
  -8   5   4       34.18       52.49     16.24 o
  -7   5   4        0.68       35.11     20.02 o
  -6   5   4      349.46      367.74     22.52 o
  -5   5   4      850.89      934.43     27.18 o
  -4   5   4       29.23       29.18      7.45 o
  -3   5   4      229.98      230.15     14.89 o
  -2   5   4        0.57       -1.96     10.50 o
  -1   5   4      254.08      243.75     14.59 o
   0   5   4      633.73      581.66     22.53 o
   1   5   4      770.77      810.41     37.33 o
   2   5   4      149.81      152.71     13.68 o
   3   5   4       47.17       29.43      7.49 o
   4   5   4      291.20      308.41     12.24 o
   5   5   4      896.08      870.74     22.31 o
   6   5   4      711.16      723.76     33.77 o
   7   5   4        3.29        7.57     11.43 o
   8   5   4       37.42       18.77     19.16 o
   9   5   4       85.54       79.36     17.15 o
  10   5   4        4.49       20.92     20.02 o
  -9   6   4       29.27       31.27     13.73 o
  -8   6   4      259.57      240.17     20.34 o
  -7   6   4        0.09       13.55     11.54 o
  -6   6   4      124.63      119.63     14.98 o
  -5   6   4      463.78      463.05     18.16 o
  -4   6   4      182.39      202.10     12.65 o
  -3   6   4     1767.91     1975.52     59.45 o
  -2   6   4       20.40       27.25     10.43 o
  -1   6   4       20.29       40.51     11.22 o
   0   6   4       24.06       17.21      9.53 o
   1   6   4      217.92      177.27     14.76 o
   2   6   4       70.71       47.38     11.06 o
   3   6   4     1069.20      952.93     33.33 o
   4   6   4      167.24      161.69     15.41 o
   5   6   4        8.93        2.34     12.74 o
   6   6   4        4.88        1.40      8.72 o
   7   6   4      433.97      490.28     38.48 o
   8   6   4       27.22       27.16     16.74 o
   9   6   4      165.14      153.01     32.82 o
  10   6   4      264.47      367.79     42.33 o
  -9   7   4       71.25       57.14     16.14 o
  -8   7   4      221.13      205.97     20.00 o
  -7   7   4       47.54       28.06     13.15 o
  -6   7   4       14.15       25.28     19.69 o
  -5   7   4      228.36      207.73     14.16 o
  -4   7   4        8.97       13.99      8.19 o
  -3   7   4       35.90       21.41     11.79 o
  -2   7   4        2.36       22.66     11.46 o
  -1   7   4        5.81        4.71     11.69 o
   0   7   4     1441.57     1530.36     49.14 o
   1   7   4        0.24      -11.04     13.21 o
   2   7   4        1.90       15.34     16.74 o
   3   7   4      122.44       94.25     13.86 o
   4   7   4       61.68       63.37     14.55 o
   5   7   4      220.13      198.12     18.55 o
   6   7   4       34.65       42.04     14.04 o
   7   7   4       53.05       27.40     18.71 o
   8   7   4       21.24       16.41     22.32 o
   9   7   4       11.11       25.27     18.38 o
  -8   8   4       54.52       59.82     45.45 o
  -7   8   4      140.84      155.42     18.12 o
  -6   8   4        5.77       13.57     18.99 o
  -5   8   4      412.39      468.30     20.08 o
  -4   8   4       91.88       97.14     11.70 o
  -3   8   4     1141.46     1253.81     35.89 o
  -2   8   4     1120.12     1127.47     39.76 o
  -1   8   4      256.14      264.53     19.23 o
   0   8   4      450.22      428.41     23.61 o
   1   8   4       44.46       39.29     14.15 o
   2   8   4      285.91      249.43     19.21 o
   3   8   4       97.19      121.20     24.12 o
   4   8   4       48.17       63.55     15.92 o
   5   8   4       65.21       61.95     25.84 o
   6   8   4      609.39      536.73     28.50 o
   7   8   4        1.89       10.26     20.43 o
   8   8   4       83.60       21.41     26.42 o
  -7   9   4      170.92      173.94     23.16 o
  -6   9   4       17.80       18.61     14.73 o
  -5   9   4      351.15      407.43     36.88 o
  -4   9   4      339.20      361.62     18.55 o
  -3   9   4      731.42      728.65     29.04 o
  -2   9   4      235.48      220.24     19.00 o
  -1   9   4     1206.14     1257.78     44.07 o
   0   9   4      102.74      100.25     16.42 o
   1   9   4       15.66        0.41     12.82 o
   2   9   4       56.19       44.92     14.95 o
   3   9   4       31.86       65.33     38.56 o
   4   9   4      445.41      379.14     25.03 o
   5   9   4      550.10      436.43     26.84 o
   6   9   4        3.90        0.33     14.21 o
   7   9   4        0.63      -13.00     17.89 o
  -6  10   4       15.32      -12.18     15.96 o
  -5  10   4       99.27      145.53     20.70 o
  -4  10   4       32.60       40.97     12.27 o
  -3  10   4      218.94      230.25     20.26 o
  -2  10   4      180.30      162.47     13.40 o
  -1  10   4       80.57       92.11     16.69 o
   0  10   4      445.60      424.71     25.60 o
   1  10   4      545.44      584.33     30.91 o
   2  10   4      439.44      393.40     24.33 o
   3  10   4      111.85      118.11     19.81 o
   4  10   4       71.17       43.62     16.25 o
   5  10   4       92.65       70.37     18.83 o
   6  10   4       27.41       12.11     19.08 o
  -4  11   4        0.02        6.34     13.29 o
  -3  11   4      318.05      353.00     22.34 o
  -2  11   4      126.79      130.38     15.22 o
  -1  11   4       14.00        7.00     11.75 o
   0  11   4       32.39       50.95     18.34 o
   1  11   4       55.20       55.25     17.22 o
   2  11   4        1.65       10.11     24.45 o
   3  11   4      382.25      390.32     28.68 o
   4  11   4      443.65      468.62     30.16 o
   5  11   4      151.06      147.69     22.72 o
  -1  12   4        9.85        0.00     22.81 o
   0  12   4       52.65       16.93     16.36 o
   1  12   4      154.37      172.17     22.98 o
  -4 -11   5      127.18      151.86     30.03 o
  -3 -11   5       99.66       92.26     21.14 o
  -2 -11   5      234.00      259.00     26.45 o
  -1 -11   5       20.26       17.76     13.72 o
   0 -11   5       27.17       25.44     14.53 o
   1 -11   5       17.72       13.86     14.10 o
   2 -11   5       94.81      111.97     17.11 o
   3 -11   5       50.67      103.26     19.39 o
   4 -11   5      175.39      226.76     30.60 o
  -6 -10   5       10.81       -8.97     18.99 o
  -5 -10   5        6.82       47.70     20.23 o
  -4 -10   5      467.29      467.10     28.65 o
  -3 -10   5       23.30       35.42     17.81 o
  -2 -10   5      382.98      333.95     24.36 o
  -1 -10   5      151.95      156.64     18.03 o
   0 -10   5      123.26      145.99     20.52 o
   1 -10   5       62.94       59.41     15.98 o
   2 -10   5      213.02      199.98     20.45 o
   3 -10   5      243.35      220.95     35.32 o
   4 -10   5        0.81      -11.05     11.05 o
   5 -10   5      265.56      294.23     23.40 o
   6 -10   5      128.46      124.43     21.46 o
  -7  -9   5       20.43       41.33     21.99 o
  -6  -9   5      357.77      367.81     26.34 o
  -5  -9   5       75.23       75.40     22.89 o
  -4  -9   5     1869.43     2036.60     66.72 o
  -3  -9   5      338.31      324.63     25.07 o
  -2  -9   5       86.13       86.20     18.87 o
  -1  -9   5      133.96      134.88     18.12 o
   0  -9   5      139.32      122.63     16.79 o
   1  -9   5        7.40        1.69     19.32 o
   2  -9   5      248.10      274.39     21.15 o
   3  -9   5      147.82      147.40     12.48 o
   4  -9   5      266.71      217.11     14.53 o
   5  -9   5      143.68      159.41     17.54 o
   6  -9   5      120.36      125.65     19.02 o
   7  -9   5        1.79       -9.66     15.88 o
  -8  -8   5        2.58       14.03     22.48 o
  -7  -8   5      273.30      267.67     23.84 o
  -6  -8   5        5.44       -4.40     16.45 o
  -5  -8   5       23.32       16.58     16.78 o
  -4  -8   5     1064.76     1133.45     42.41 o
  -3  -8   5      620.27      652.26     34.46 o
  -2  -8   5      144.26      130.60     18.79 o
  -1  -8   5      332.86      297.55     16.69 o
   0  -8   5       22.33       46.55     14.82 o
   1  -8   5      656.33      654.19     31.34 o
   2  -8   5       23.55       17.00     10.31 o
   3  -8   5      410.69      436.80     17.88 o
   4  -8   5       52.97       34.03     13.06 o
   5  -8   5      695.25      681.73     36.84 o
   6  -8   5        0.33       15.14     13.59 o
   7  -8   5      299.65      300.30     21.03 o
   8  -8   5        0.24       21.24     17.20 o
  -9  -7   5        0.02      -20.35     20.35 o
  -8  -7   5      172.53      164.25     34.13 o
  -7  -7   5       21.36       21.59     11.85 o
  -6  -7   5      460.54      442.04     25.60 o
  -5  -7   5      152.74      119.35     17.60 o
  -4  -7   5      482.36      464.93     25.76 o
  -3  -7   5       14.25       19.93     13.44 o
  -2  -7   5        0.00       11.13     15.33 o
  -1  -7   5        0.18        4.20      9.26 o
   0  -7   5      497.07      472.81     18.45 o
   1  -7   5       20.25       34.28      7.41 o
   2  -7   5     2455.41     2472.17     51.85 o
   3  -7   5      372.37      383.09     16.27 o
   4  -7   5       13.37        0.39      7.38 o
   5  -7   5      115.83      106.14     13.69 o
   6  -7   5      156.93      152.86     17.84 o
   7  -7   5        2.12        0.98     12.41 o
   8  -7   5       20.19       22.68     13.71 o
   9  -7   5       92.29      118.62     23.75 o
  -9  -6   5      252.14      294.12     31.75 o
  -8  -6   5        3.06      -14.69     17.56 o
  -7  -6   5       14.82       24.40     47.34 o
  -6  -6   5        0.88       11.01     12.61 o
  -5  -6   5      132.88      118.61     14.59 o
  -4  -6   5       32.58       33.82     28.35 o
  -3  -6   5       16.44       14.40     11.49 o
  -2  -6   5       10.21       -0.60     18.75 o
  -1  -6   5      171.58      147.08     25.21 o
   0  -6   5      687.92      677.11     17.84 o
   1  -6   5     1067.72     1101.87     25.68 o
   2  -6   5      322.30      343.22     12.17 o
   3  -6   5     2652.96     2637.19     54.48 o
   4  -6   5       24.76       12.76      6.56 o
   5  -6   5     1241.74     1262.42     35.21 o
   6  -6   5      852.98      777.89     34.70 o
   7  -6   5      307.01      309.02     21.28 o
   8  -6   5      355.66      337.52     21.16 o
   9  -6   5      237.24      248.75     32.37 o
 -10  -5   5       30.34       51.03     25.51 o
  -9  -5   5       70.12       83.19     25.68 o
  -8  -5   5      160.06      150.63     22.56 o
  -7  -5   5      336.65      354.94     21.35 o
  -6  -5   5     1083.21     1086.20     38.26 o
  -5  -5   5       35.42       57.67     13.42 o
  -4  -5   5     1473.31     1513.79     48.10 o
  -3  -5   5       18.25       25.27      9.80 o
  -2  -5   5        0.27        0.78     11.32 o
  -1  -5   5      846.07      865.85     20.68 o
   0  -5   5     1901.49     2083.30     43.27 o
   1  -5   5     1000.05      959.15     22.39 o
   2  -5   5     1813.68     1735.51     36.92 o
   3  -5   5      244.56      213.03      9.53 o
   4  -5   5      407.03      405.43     13.39 o
   5  -5   5       19.71       21.52      8.59 o
   6  -5   5      156.62      154.45     13.39 o
   7  -5   5      636.15      634.64     23.39 o
   8  -5   5      936.46      915.38     30.07 o
   9  -5   5       41.00       34.82     16.66 o
  10  -5   5        0.26        9.20     22.97 o
 -10  -4   5      235.82      206.33     29.62 o
  -9  -4   5       65.23       83.03     24.20 o
  -7  -4   5       34.86       46.48     14.07 o
  -6  -4   5     1301.62     1248.50     41.16 o
  -5  -4   5      146.94      197.54     15.15 o
  -4  -4   5      492.79      520.21     21.41 o
  -3  -4   5      175.69      192.19     15.67 o
  -2  -4   5       31.93       39.06     11.12 o
  -1  -4   5        8.46        6.88      5.80 o
   0  -4   5     1997.54     2238.75     45.61 o
   1  -4   5     2374.71     2405.74     48.64 o
   2  -4   5      140.48      125.50      7.07 o
   3  -4   5     1109.06     1121.63     25.35 o
   4  -4   5     1140.41     1132.79     25.83 o
   5  -4   5      194.25      161.51     11.28 o
   6  -4   5      316.87      327.78     16.24 o
   7  -4   5      463.86      437.22     20.93 o
   8  -4   5       12.87        8.59      9.17 o
   9  -4   5      989.69     1021.22     32.69 o
  10  -4   5        0.03        1.97     11.68 o
 -10  -3   5        2.02       27.32     18.62 o
  -9  -3   5       39.50       52.26     14.93 o
  -8  -3   5      195.05      196.69     14.67 o
  -7  -3   5       25.02      -10.09     10.09 o
  -6  -3   5        3.60        7.42      9.28 o
  -5  -3   5      174.17      232.09     13.99 o
  -4  -3   5      453.61      391.06     17.01 o
  -3  -3   5       11.09       28.60     16.20 o
  -2  -3   5       71.45       77.04      8.47 o
  -1  -3   5      207.05      215.25      7.95 o
   0  -3   5       77.37       69.92      5.51 o
   1  -3   5     1206.50     1217.83     26.14 o
   2  -3   5      652.51      696.53     16.80 o
   3  -3   5      561.78      560.14     16.50 o
   4  -3   5      191.49      200.30      8.61 o
   5  -3   5        0.77        5.53      7.17 o
   6  -3   5      872.20      896.85     26.62 o
   7  -3   5     1453.68     1463.55     39.86 o
   8  -3   5       85.40       63.86     12.05 o
   9  -3   5      392.99      352.60     18.73 o
  10  -3   5        2.98        1.70     12.94 o
  11  -3   5       77.05       75.22     31.97 o
 -10  -2   5      197.16      222.71     20.78 o
  -9  -2   5       51.17       47.23     13.50 o
  -8  -2   5       27.65       30.92      8.82 o
  -7  -2   5       75.11       70.78      9.22 o
  -6  -2   5       24.77       70.62      7.27 o
  -5  -2   5      177.88      187.12      8.01 o
  -4  -2   5      652.43      620.51     15.29 o
  -3  -2   5        0.01       21.38      6.72 o
  -2  -2   5      181.07      161.85      9.90 o
  -1  -2   5     4759.29     4859.07     93.59 o
   0  -2   5     3584.00     3744.65     72.77 o
   1  -2   5     2935.70     2982.68     58.62 o
   2  -2   5      246.63      321.07     11.65 o
   3  -2   5     4397.40     4571.39     88.92 o
   4  -2   5       54.10       66.30      5.89 o
   5  -2   5     1444.38     1419.62     36.63 o
   6  -2   5      990.06      978.73     28.36 o
   7  -2   5        0.82       -7.46      7.46 o
   8  -2   5      820.42      844.37     27.79 o
   9  -2   5       55.37       69.21     12.26 o
  10  -2   5       29.92       35.97     13.43 o
  11  -2   5       69.78       98.60     15.22 o
 -11  -1   5       88.86      113.55     19.81 o
 -10  -1   5       49.93       14.31     14.13 o
  -9  -1   5       48.85       61.44     11.61 o
  -8  -1   5        0.55        9.04      7.75 o
  -7  -1   5       10.36        4.44      5.70 o
  -6  -1   5       10.66       15.38      5.48 o
  -5  -1   5       73.00       97.13      6.33 o
  -4  -1   5      537.40      549.67     13.88 o
  -3  -1   5     4743.88     4852.27    105.85 o
  -2  -1   5      342.23      484.37     13.40 o
  -1  -1   5      811.62      754.78     16.92 o
   0  -1   5       60.89       59.67      4.88 o
   1  -1   5      171.52      177.23      6.45 o
   2  -1   5       98.57      110.57      5.80 o
   3  -1   5      957.87     1028.49     22.64 o
   4  -1   5     2075.05     2336.49     47.45 o
   5  -1   5     1133.51     1129.25     40.47 o
   6  -1   5      158.83      183.05     11.91 o
   7  -1   5      399.98      380.19     18.84 o
   8  -1   5      150.38      138.32     13.33 o
   9  -1   5       13.73       12.11     10.59 o
  10  -1   5      350.28      336.16     14.93 o
  11  -1   5       78.19       76.74     17.80 o
 -11   0   5        4.61       -1.89     11.61 o
 -10   0   5      647.61      745.70     32.42 o
  -9   0   5        1.79        1.22     10.05 o
  -8   0   5       50.13       76.23      9.04 o
  -7   0   5       74.72       60.24     10.59 o
  -6   0   5      801.57      881.79     29.66 o
  -5   0   5      285.43      273.13     10.93 o
  -4   0   5      666.33      623.21     17.79 o
  -3   0   5       82.03       85.31     12.51 o
  -2   0   5    15295.68    14614.52    381.22 o
  -1   0   5      565.41      528.63     14.34 o
   0   0   5     6669.40     6477.39    109.36 o
   1   0   5       54.40       55.22      3.23 o
   2   0   5     1477.59     1452.75     29.97 o
   3   0   5       17.12       19.10      4.60 o
   4   0   5     1488.35     1805.49     37.71 o
   5   0   5      539.66      530.87     19.32 o
   6   0   5     1321.88     1325.42     34.96 o
   7   0   5        5.98        6.01     10.04 o
   8   0   5     1079.94     1100.91     27.14 o
   9   0   5       46.35       53.35      8.87 o
  10   0   5        7.17       22.33      9.33 o
  11   0   5      112.84      114.93     18.57 o
 -11   1   5       59.74       88.86     24.16 o
 -10   1   5       43.73       49.90     26.34 o
  -9   1   5       26.05        2.57      9.70 o
  -8   1   5        9.02       17.50     21.99 o
  -7   1   5       19.44       13.56      8.90 o
  -6   1   5      159.35      157.61      9.62 o
  -5   1   5      108.39      106.86      8.75 o
  -4   1   5     1975.33     1901.82     55.58 o
  -3   1   5     1847.47     1842.35     52.41 o
  -2   1   5     3925.18     3830.11    102.87 o
  -1   1   5      429.79      432.87     12.51 o
   0   1   5      125.77      105.27      5.41 o
   1   1   5      807.20      741.02     16.59 o
   2   1   5        4.85       10.83      7.16 o
   3   1   5      970.56      966.29     18.86 o
   4   1   5     1859.60     2022.60     36.71 o
   5   1   5     2632.52     2598.01     46.67 o
   6   1   5        0.00        7.10      5.52 o
   7   1   5      884.24      915.08     22.83 o
   8   1   5       82.59       82.30      8.49 o
   9   1   5       19.12       12.77      7.89 o
  10   1   5      101.37      107.91     11.97 o
  11   1   5       63.37       43.91      9.08 o
 -10   2   5        0.51       10.69     19.94 o
  -9   2   5       16.12       15.11     12.43 o
  -8   2   5       15.90       15.47     11.98 o
  -7   2   5       30.81        6.11     21.49 o
  -6   2   5      690.95      664.45     20.44 o
  -5   2   5       68.79       63.23      7.09 o
  -4   2   5      615.23      601.65     32.12 o
  -3   2   5     1070.60     1005.20     67.68 o
  -2   2   5      108.14      104.37      8.46 o
  -1   2   5      885.85      915.85     35.10 o
   0   2   5     2089.76     2288.15     52.87 o
   1   2   5      562.77      595.77     14.44 o
   2   2   5      181.48      233.71      8.43 o
   3   2   5     4301.42     4229.42     82.45 o
   4   2   5      114.54      120.98      7.23 o
   5   2   5     1079.88     1039.19     21.24 o
   6   2   5     2799.20     2843.27     57.36 o
   7   2   5       12.71       19.86      7.23 o
   8   2   5      566.10      595.26     18.25 o
   9   2   5       60.16       56.79     10.12 o
  10   2   5       11.64        7.89     12.46 o
  11   2   5        0.06       -1.95     12.00 o
 -10   3   5        0.35      -11.81     11.81 o
  -9   3   5        8.40      -10.22     11.33 o
  -8   3   5      231.97      212.39     16.18 o
  -7   3   5       11.62       24.11     10.53 o
  -6   3   5      187.25      170.52     14.44 o
  -5   3   5     1267.48     1233.52     38.69 o
  -4   3   5       61.01       60.56     11.28 o
  -3   3   5     1314.97     1234.27    112.89 o
  -2   3   5      229.45      206.16     11.84 o
  -1   3   5      873.71      918.17     24.07 o
   0   3   5      312.56      298.07     10.55 o
   1   3   5     1873.95     1779.24     36.76 o
   2   3   5        5.35       13.14      7.21 o
   3   3   5     2334.12     2216.92     45.43 o
   4   3   5      303.66      291.28     10.33 o
   5   3   5      992.36      874.85     21.35 o
   6   3   5      356.11      368.74     13.14 o
   7   3   5      457.54      496.69     18.73 o
   8   3   5     1038.94     1065.97     36.20 o
   9   3   5       35.82       35.34     12.50 o
  10   3   5      145.09      169.23     19.04 o
  11   3   5       63.02       82.32     18.69 o
 -10   4   5       19.76       30.26     14.05 o
  -9   4   5       13.52       13.60     17.31 o
  -8   4   5       47.19       47.76     13.24 o
  -7   4   5      241.87      230.87     19.59 o
  -6   4   5       10.01        6.72     16.74 o
  -5   4   5     1370.33     1397.86     36.66 o
  -4   4   5     1705.02     1740.32     52.04 o
  -3   4   5      611.59      672.62     24.10 o
  -2   4   5      593.26      681.81     18.82 o
  -1   4   5      629.14      614.71     17.15 o
   0   4   5     1343.37     1546.93     36.79 o
   1   4   5     2193.93     2331.07     94.96 o
   2   4   5      116.90      111.85      7.34 o
   3   4   5      231.72      237.99     14.60 o
   4   4   5      460.70      459.97     13.92 o
   5   4   5        1.20        4.66      6.23 o
   6   4   5     3292.32     3277.24     67.07 o
   7   4   5       52.47       64.93     14.74 o
   8   4   5       27.90       41.85     11.25 o
   9   4   5       92.31       91.06     16.77 o
  10   4   5       56.64       47.98     15.39 o
  -9   5   5       29.14       21.48     14.61 o
  -8   5   5       31.24       30.39     14.19 o
  -7   5   5      647.54      625.94     28.65 o
  -6   5   5      635.67      636.85     40.00 o
  -5   5   5      300.71      278.08     17.63 o
  -4   5   5      224.63      242.05     16.73 o
  -3   5   5      123.73      143.86     13.13 o
  -2   5   5       93.87       70.08     11.71 o
  -1   5   5     2294.13     2610.51     74.13 o
   0   5   5     1023.85     1122.91     36.11 o
   1   5   5      100.98      108.82     10.18 o
   2   5   5       25.04       48.71     11.99 o
   3   5   5      921.95      893.70     23.30 o
   4   5   5        1.02       14.96      8.42 o
   5   5   5      240.28      209.38     11.23 o
   6   5   5      872.36      860.62     23.16 o
   7   5   5      232.46      223.42     14.92 o
   8   5   5       54.04       68.15     16.47 o
   9   5   5      240.33      205.51     20.33 o
  10   5   5      195.70      175.32     21.91 o
  -9   6   5        5.15      -10.44     14.05 o
  -8   6   5       81.43       66.05     16.79 o
  -7   6   5      320.17      321.73     22.43 o
  -6   6   5      571.12      577.78     25.91 o
  -5   6   5      153.33      144.91     12.71 o
  -4   6   5      213.72      250.33     18.42 o
  -3   6   5       19.99       15.98      9.90 o
  -2   6   5      471.61      493.69     22.66 o
  -1   6   5      889.10      934.88     32.46 o
   0   6   5      245.01      222.40     15.20 o
   1   6   5     3158.85     3442.02     97.10 o
   2   6   5      255.35      302.31     13.77 o
   3   6   5     1028.09      971.13     27.73 o
   4   6   5       31.39       37.07      8.26 o
   5   6   5      388.17      362.61     15.20 o
   6   6   5     1790.28     1798.31     46.50 o
   7   6   5        7.96       -5.15     14.15 o
   8   6   5      143.25      166.03     19.17 o
   9   6   5       55.17       43.07     19.12 o
  10   6   5        1.63       -1.39     25.02 o
  -8   7   5       43.84       39.27     22.40 o
  -7   7   5       37.26       37.63     22.23 o
  -6   7   5        0.25       19.05     12.63 o
  -5   7   5      152.79      170.00     13.10 o
  -4   7   5      500.47      554.72     20.91 o
  -3   7   5        0.00        9.76     15.75 o
  -2   7   5      321.26      352.01     20.16 o
  -1   7   5        3.79       14.33     23.30 o
   0   7   5      262.96      303.50     20.35 o
   1   7   5      190.14      210.97     16.55 o
   2   7   5      124.85      129.80     16.37 o
   3   7   5        1.17       -1.04     17.02 o
   4   7   5     1611.38     1465.06     48.12 o
   5   7   5       49.31       32.58     13.94 o
   6   7   5        9.31        8.39     13.13 o
   7   7   5        0.17      -16.82     16.82 o
   8   7   5      226.04      216.34     35.85 o
   9   7   5       13.01       20.26     24.78 o
  -8   8   5        1.00       45.96     32.69 o
  -7   8   5       11.82       30.05     17.47 o
  -6   8   5        9.22       23.89     15.54 o
  -5   8   5        3.57       -8.53      8.53 o
  -4   8   5      168.25      179.71     13.95 o
  -3   8   5       51.73       54.62     13.23 o
  -2   8   5     1392.33     1370.46     45.82 o
  -1   8   5     2430.41     2558.95     76.24 o
   0   8   5       83.30       59.68     15.53 o
   1   8   5     1593.28     1600.59     52.03 o
   2   8   5      194.60      170.52     29.21 o
   3   8   5       18.98        2.91     26.05 o
   4   8   5        4.97       33.01     14.69 o
   5   8   5      108.97       67.27     14.42 o
   6   8   5       77.55       81.55     17.72 o
   7   8   5       13.34       -5.15     14.50 o
  -7   9   5       30.22       39.23     15.84 o
  -6   9   5       18.61       31.03     16.28 o
  -5   9   5      522.30      575.81     28.79 o
  -4   9   5        7.28       12.72     13.19 o
  -3   9   5      686.10      712.32     25.36 o
  -2   9   5      775.62      791.92     32.78 o
  -1   9   5        0.20      -10.39     10.39 o
   0   9   5        6.14        0.98     29.45 o
   1   9   5        1.06       15.88     14.77 o
   2   9   5       54.10       45.53     15.69 o
   3   9   5       55.35       32.81     13.10 o
   4   9   5       11.65      -13.87     17.15 o
   5   9   5      248.75      203.27     29.70 o
   6   9   5       63.18       54.87     16.16 o
   7   9   5        1.16      -10.18     19.48 o
  -5  10   5        4.46       -8.09     29.74 o
  -4  10   5        0.40       -4.64     11.04 o
  -3  10   5      218.53      221.12     16.45 o
  -2  10   5        0.70       36.15     14.82 o
  -1  10   5      576.20      627.68     30.27 o
   0  10   5       18.42       10.35     15.11 o
   1  10   5       12.49       12.40     13.69 o
   2  10   5      378.83      343.63     45.29 o
   3  10   5        7.83       18.87     35.65 o
   4  10   5      112.88       76.96     22.32 o
   5  10   5       20.45       18.91     16.57 o
   6  10   5       25.76       16.08     13.94 o
  -4  11   5      358.36      374.62     27.00 o
  -3  11   5       38.81       31.52     27.24 o
  -2  11   5       14.54       22.39     25.02 o
  -1  11   5        4.20       11.12     14.05 o
   0  11   5       69.59       94.09     20.40 o
   1  11   5      141.53      171.81     22.08 o
   2  11   5      306.39      333.13     25.58 o
   3  11   5       55.41       30.73     18.09 o
   4  11   5       71.41       35.56     46.48 o
  -4 -11   6      109.95      125.83     37.04 o
  -3 -11   6       21.28       -6.48     23.46 o
  -2 -11   6      199.62      241.34     23.37 o
  -1 -11   6        0.09       10.69     18.38 o
   0 -11   6      486.28      504.55     29.11 o
   1 -11   6      101.75       98.84     21.02 o
   2 -11   6        2.14       15.87     14.21 o
   3 -11   6       84.91       80.40     17.72 o
   4 -11   6       33.62        5.33     18.62 o
  -5 -10   6       87.96      133.43     22.58 o
  -4 -10   6       12.11       12.37     38.72 o
  -3 -10   6      102.14       92.84     32.73 o
  -2 -10   6       33.28       69.04     23.46 o
  -1 -10   6       29.95       48.59     16.52 o
   0 -10   6        1.56      -14.52     22.07 o
   1 -10   6       22.12       36.50     27.65 o
   2 -10   6      208.86      183.87     20.68 o
   3 -10   6      255.50      265.93     20.61 o
   4 -10   6      107.69       88.11     21.82 o
   5 -10   6        3.26       -5.78     18.95 o
  -7  -9   6       15.43       15.44     16.83 o
  -6  -9   6       73.16       45.68     25.15 o
  -5  -9   6       13.23        9.28     16.16 o
  -4  -9   6       79.33       83.00     44.02 o
  -3  -9   6        0.66       -8.04      9.99 o
  -2  -9   6       59.25       56.70     21.21 o
  -1  -9   6      260.52      274.68     22.45 o
   0  -9   6      311.11      310.73     21.94 o
   1  -9   6       15.64        5.76     14.03 o
   2  -9   6       46.87       35.90     14.35 o
   3  -9   6       40.69       28.24      9.82 o
   4  -9   6      141.83      109.11     27.67 o
   5  -9   6       15.06       -0.14     25.93 o
   6  -9   6      128.82      134.77     17.51 o
   7  -9   6        0.10       70.80     33.06 o
  -8  -8   6       52.57       65.22     26.66 o
  -7  -8   6      233.60      202.49     28.59 o
  -6  -8   6        4.06       23.20     14.07 o
  -5  -8   6      912.35      937.89     39.06 o
  -4  -8   6        9.75        5.48     12.62 o
  -3  -8   6       95.36       76.18     12.53 o
  -2  -8   6      459.39      511.71     20.67 o
  -1  -8   6       36.88       43.07     13.62 o
   0  -8   6      157.09      158.24     20.05 o
   1  -8   6       34.68       41.46     13.07 o
   2  -8   6       15.78        4.76      8.42 o
   3  -8   6      399.89      351.25     16.06 o
   4  -8   6      371.40      332.66     16.50 o
   5  -8   6       74.36       60.31     28.10 o
   6  -8   6       67.16       40.05     15.04 o
   7  -8   6      254.47      221.82     19.17 o
   8  -8   6       48.60       26.66     29.08 o
  -8  -7   6       22.93       41.92     27.81 o
  -7  -7   6       61.00       50.29     14.88 o
  -6  -7   6       20.74       22.08     22.93 o
  -5  -7   6        4.70      -11.02     11.02 o
  -4  -7   6      166.70      145.35     16.42 o
  -3  -7   6       15.53       25.54     15.92 o
  -2  -7   6     3214.08     3392.56     79.37 o
  -1  -7   6        6.28        9.36      7.98 o
   0  -7   6     1239.73     1260.23     34.57 o
   1  -7   6      107.07      106.18      9.18 o
   2  -7   6      172.76      167.69     10.04 o
   3  -7   6      149.95      144.76     14.35 o
   4  -7   6        4.22        2.57      6.93 o
   5  -7   6        9.82        8.81     11.08 o
   6  -7   6       96.35       91.87     14.51 o
   7  -7   6        3.62      -12.39     12.39 o
   8  -7   6      103.65       91.12     16.16 o
   9  -7   6       27.04       13.07     15.03 o
  -9  -6   6       37.71       31.91     21.82 o
  -8  -6   6       52.85       57.02     26.83 o
  -7  -6   6      233.83      233.39     20.07 o
  -6  -6   6      113.19      123.29     20.55 o
  -5  -6   6      506.61      492.09     35.69 o
  -4  -6   6      304.10      285.04     19.05 o
  -3  -6   6      777.25      718.60     28.74 o
  -2  -6   6      350.64      342.84     19.06 o
  -1  -6   6      435.41      392.00     15.93 o
   0  -6   6      220.86      192.92     10.43 o
   1  -6   6     2122.06     2145.54     45.20 o
   2  -6   6      356.20      384.48     13.19 o
   3  -6   6      753.40      731.73     19.53 o
   4  -6   6        0.46        7.47     10.05 o
   5  -6   6       99.90       99.35     12.08 o
   6  -6   6      423.31      374.89     18.37 o
   7  -6   6      761.01      705.98     31.24 o
   8  -6   6       25.04       11.43     12.60 o
   9  -6   6      813.12      827.82     36.05 o
  -9  -5   6      119.91      123.96     23.05 o
  -8  -5   6      209.07      211.67     25.43 o
  -7  -5   6       72.70       89.74     14.73 o
  -6  -5   6        3.30       23.35     16.74 o
  -5  -5   6      183.56      193.38     17.43 o
  -4  -5   6       70.36       77.74     12.71 o
  -3  -5   6       39.95       58.33     11.13 o
  -2  -5   6     1847.72     1810.77     54.80 o
  -1  -5   6       32.88       30.48      6.43 o
   0  -5   6       14.11       59.56     23.88 o
   1  -5   6       44.88       56.80      9.64 o
   2  -5   6       87.27       79.06      7.08 o
   3  -5   6       69.11       58.04      7.34 o
   4  -5   6      871.20      904.07     22.38 o
   5  -5   6      161.84      158.39     11.90 o
   6  -5   6     1340.36     1334.39     36.88 o
   7  -5   6      581.16      541.48     22.10 o
   8  -5   6      250.18      232.76     15.91 o
   9  -5   6      170.43      188.11     17.47 o
  10  -5   6       94.32       97.90     23.50 o
 -10  -4   6        0.00      -10.99     21.99 o
  -9  -4   6       28.37        6.32     19.69 o
  -8  -4   6       22.73       69.65     21.25 o
  -7  -4   6      174.04      171.03     15.00 o
  -6  -4   6       33.52       21.83     11.28 o
  -5  -4   6      112.97       96.70     13.13 o
  -4  -4   6      465.21      483.93     20.41 o
  -3  -4   6        8.29        9.69      7.48 o
  -2  -4   6       74.59       79.82     10.08 o
  -1  -4   6       81.79      108.06      7.03 o
   0  -4   6        0.09        9.31      7.21 o
   1  -4   6        0.42       -0.07      4.60 o
   2  -4   6     2271.84     2251.32     46.11 o
   3  -4   6      272.15      278.75     10.47 o
   4  -4   6       44.57       58.81      6.75 o
   5  -4   6        1.74        9.90      7.83 o
   6  -4   6      442.02      432.25     17.79 o
   7  -4   6     1250.98     1237.44     35.25 o
   8  -4   6      144.90      135.70     17.44 o
   9  -4   6      551.31      582.52     24.34 o
  10  -4   6       38.03       34.85     15.73 o
 -10  -3   6        2.68       21.99     22.32 o
  -9  -3   6      250.65      289.28     25.76 o
  -8  -3   6      107.04      110.92     19.53 o
  -7  -3   6       42.59       28.24     11.98 o
  -6  -3   6      117.21      122.23     13.16 o
  -5  -3   6      119.35      138.37     14.89 o
  -4  -3   6       29.72       17.50     18.46 o
  -3  -3   6        1.59        7.10      4.98 o
  -2  -3   6      348.35      332.56     15.08 o
  -1  -3   6        0.04        1.06      4.89 o
   0  -3   6     2754.63     2839.89     62.37 o
   1  -3   6      308.57      363.70     10.80 o
   2  -3   6      119.90      111.25      6.61 o
   3  -3   6      333.64      328.53     11.55 o
   4  -3   6       31.81       55.30      6.20 o
   5  -3   6      203.88      170.74     11.18 o
   6  -3   6        4.77       10.66      8.25 o
   7  -3   6       30.80       44.33     10.59 o
   8  -3   6       59.04       46.52     12.24 o
   9  -3   6      126.36      159.78     16.66 o
  10  -3   6       56.93       60.66     13.73 o
 -10  -2   6       53.98       60.55     19.40 o
  -9  -2   6        4.86       33.42     14.48 o
  -8  -2   6       31.14       44.89     12.80 o
  -7  -2   6        8.69       54.24     18.91 o
  -6  -2   6       16.53       32.40      8.97 o
  -5  -2   6      449.62      444.38     13.06 o
  -4  -2   6     2575.06     2588.08     51.71 o
  -3  -2   6      203.76      188.65     11.25 o
  -2  -2   6      548.08      544.44     19.42 o
  -1  -2   6        2.30        6.73      5.19 o
   0  -2   6     1921.77     1799.53     36.79 o
   1  -2   6     2177.23     2273.80     45.62 o
   2  -2   6     1619.69     1517.59     31.80 o
   3  -2   6      545.49      565.66     14.69 o
   4  -2   6      110.86       94.69      6.62 o
   5  -2   6      771.10      737.37     22.44 o
   6  -2   6      183.88      207.21     13.06 o
   7  -2   6      550.10      575.37     21.13 o
   8  -2   6      186.81      199.53     14.37 o
   9  -2   6      413.22      437.69     20.60 o
  10  -2   6       57.92       36.64     11.24 o
  11  -2   6       14.05       34.11     18.86 o
 -10  -1   6       66.29       27.62     15.78 o
  -9  -1   6      408.92      446.90     22.27 o
  -8  -1   6        7.84       23.23      9.40 o
  -7  -1   6      295.92      260.26     14.56 o
  -6  -1   6       11.87       18.74      5.43 o
  -5  -1   6      197.84      245.40      9.21 o
  -4  -1   6     1878.41     1978.49     40.12 o
  -3  -1   6       16.37       37.25      5.70 o
  -2  -1   6        0.38       60.29      5.12 o
  -1  -1   6     1075.09     1049.99     22.49 o
   0  -1   6       85.14       99.15      5.48 o
   1  -1   6        0.22       19.04      9.32 o
   2  -1   6     1389.21     1369.29     28.72 o
   3  -1   6     3346.81     3439.03     67.73 o
   4  -1   6     1573.69     1869.42     39.02 o
   5  -1   6      199.06      204.16      9.63 o
   6  -1   6       79.51       74.41      9.77 o
   7  -1   6       11.06       22.59      9.78 o
   8  -1   6      551.63      545.50     21.20 o
   9  -1   6       97.70      107.92     14.58 o
  10  -1   6      616.49      610.82     19.79 o
  11  -1   6      317.23      354.38     17.59 o
 -10   0   6        3.12      -12.04     12.04 o
  -9   0   6        5.45        6.46     23.46 o
  -8   0   6      329.91      414.22     33.20 o
  -7   0   6      282.29      309.91     13.52 o
  -6   0   6       36.70       39.53      8.80 o
  -5   0   6      118.53      111.41      7.91 o
  -4   0   6      151.01      151.84     10.07 o
  -3   0   6        6.77       16.12      6.19 o
  -2   0   6      236.87      212.45     25.68 o
  -1   0   6     1672.81     1698.35     41.21 o
   0   0   6    12711.98    12451.94    235.08 o
   1   0   6       47.81       56.18      6.35 o
   2   0   6      440.75      408.04     11.03 o
   3   0   6       60.41       68.53      6.19 o
   4   0   6       38.26       65.26      6.02 o
   5   0   6       20.79        7.74      5.11 o
   6   0   6        1.75       17.15     10.56 o
   7   0   6        0.50       -3.21      9.62 o
   8   0   6       90.85       82.80     11.11 o
   9   0   6       62.73       61.58     10.32 o
  10   0   6      732.55      703.78     25.21 o
  11   0   6        5.06        5.70      8.30 o
 -10   1   6      114.35      113.88     14.72 o
  -9   1   6      178.16      181.61     16.97 o
  -8   1   6       73.57       80.63     11.85 o
  -7   1   6      461.94      424.16     20.46 o
  -6   1   6       15.31       -1.07      6.43 o
  -5   1   6      381.72      364.32     13.38 o
  -4   1   6     4669.30     4451.76    131.88 o
  -3   1   6      613.83      552.63     19.65 o
  -2   1   6     1602.26     1599.75     47.42 o
  -1   1   6     3103.60     2904.51     64.66 o
   0   1   6     1080.76     1053.07     22.48 o
   1   1   6      980.69      961.51     20.87 o
   2   1   6      777.97      843.40     19.09 o
   3   1   6     5058.19     4927.79     84.68 o
   4   1   6     1628.11     1830.12     33.68 o
   5   1   6      244.68      232.86      8.06 o
   6   1   6       90.08      106.21      7.63 o
   7   1   6       55.93       71.03      7.64 o
   8   1   6       78.75       71.23      8.15 o
   9   1   6      124.53      108.19     10.80 o
  10   1   6       61.63       59.64      9.76 o
  11   1   6      173.10      149.73     19.62 o
 -10   2   6        1.36      -11.16     11.23 o
  -9   2   6      237.52      205.47     18.30 o
  -8   2   6       98.55       87.09     17.76 o
  -7   2   6      732.02      699.03     48.49 o
  -6   2   6      170.18      162.30     12.48 o
  -5   2   6     1768.96     1784.43     44.05 o
  -4   2   6     1317.71     1371.60     34.39 o
  -3   2   6      163.74      217.57     16.90 o
  -2   2   6      652.90      610.56     35.85 o
  -1   2   6       26.79       25.85      5.30 o
   0   2   6     4232.45     4036.10     78.36 o
   1   2   6      103.32      119.09     27.72 o
   2   2   6        0.00       41.18     15.45 o
   3   2   6       37.31       43.53      6.11 o
   4   2   6        5.01       13.86      5.38 o
   5   2   6      650.75      650.99     17.14 o
   6   2   6      107.11      100.61      7.58 o
   7   2   6      100.88      120.94      8.98 o
   8   2   6      296.13      266.80     13.70 o
   9   2   6       67.53       70.20      9.29 o
  10   2   6      134.02      112.09     13.05 o
  11   2   6       29.28       18.56     19.76 o
 -10   3   6       25.54       16.90     24.16 o
  -9   3   6       32.13       26.08     12.58 o
  -8   3   6       53.13       54.30     14.15 o
  -7   3   6        0.16       -2.12     16.90 o
  -6   3   6      156.92      145.38     14.60 o
  -5   3   6      891.78      887.97     37.97 o
  -4   3   6      257.93      234.99     14.24 o
  -3   3   6        3.24        5.59      6.81 o
  -2   3   6      775.53      768.30     20.40 o
  -1   3   6        1.34        1.51      5.80 o
   0   3   6      868.22      885.93     23.29 o
   1   3   6     1759.10     1654.59     34.65 o
   2   3   6      112.10      125.86      7.94 o
   3   3   6      719.75      643.28     21.92 o
   4   3   6       35.14       42.85      6.43 o
   5   3   6       37.91       28.45      6.97 o
   6   3   6      101.15       88.65      8.27 o
   7   3   6      607.31      584.25     21.20 o
   8   3   6      234.90      235.51     19.25 o
   9   3   6      290.40      318.29     16.99 o
  10   3   6        9.64        3.82     14.59 o
  11   3   6       42.48       78.50     68.91 o
 -10   4   6      394.42      380.49     67.11 o
  -9   4   6       87.61       93.78     16.80 o
  -8   4   6      190.78      178.54     16.92 o
  -7   4   6      991.97      935.62     40.61 o
  -6   4   6      342.79      330.99     19.83 o
  -5   4   6      354.47      345.93     14.72 o
  -4   4   6        7.29       15.29      8.93 o
  -3   4   6      277.35      270.06     15.27 o
  -2   4   6      671.39      748.33     20.48 o
  -1   4   6      351.59      385.92     12.88 o
   0   4   6      430.08      401.75     13.30 o
   1   4   6        3.69        2.87      7.77 o
   2   4   6       35.40       50.24     16.34 o
   3   4   6        3.55        2.45      5.34 o
   4   4   6      400.31      358.12     16.40 o
   5   4   6       60.32       45.15      8.10 o
   6   4   6      720.58      698.20     20.06 o
   7   4   6      133.83      151.90     12.71 o
   8   4   6     2021.75     2040.35     52.54 o
   9   4   6        6.77       -0.37     14.31 o
  10   4   6       62.63       66.61     19.85 o
  -9   5   6      105.10       61.26     14.79 o
  -8   5   6        0.62      -10.42     10.42 o
  -7   5   6       40.04       52.99     14.29 o
  -6   5   6     1332.88     1290.18     44.29 o
  -5   5   6      458.78      497.96     18.24 o
  -4   5   6      622.75      547.53     36.02 o
  -3   5   6      210.96      189.30     15.03 o
  -2   5   6      185.97      224.46     28.55 o
  -1   5   6      252.14      269.24     15.08 o
   0   5   6     5281.11     5707.90    125.41 o
   1   5   6     2580.41     2683.21     61.71 o
   2   5   6     1080.72     1038.37     28.26 o
   3   5   6      139.89      145.79      9.24 o
   4   5   6      318.20      314.05     19.33 o
   5   5   6       83.91       66.07      8.97 o
   6   5   6      204.98      205.16     12.13 o
   7   5   6       16.00       26.74     10.45 o
   8   5   6     1073.59     1003.08     38.11 o
   9   5   6      136.11      144.92     20.68 o
  10   5   6        9.05       31.44     15.54 o
  -9   6   6       45.79       72.71     22.81 o
  -8   6   6        1.92        8.70     15.18 o
  -7   6   6      239.43      255.05     21.91 o
  -6   6   6      229.16      214.41     19.76 o
  -5   6   6       61.30       60.56      9.74 o
  -4   6   6      578.88      544.94     24.39 o
  -3   6   6       28.69       28.47     11.63 o
  -2   6   6      174.40      174.27     15.17 o
  -1   6   6      519.69      503.83     42.83 o
   0   6   6      199.23      231.53     16.11 o
   1   6   6      327.87      346.05     18.85 o
   2   6   6       81.61       89.28      9.33 o
   3   6   6      626.74      634.44     21.06 o
   4   6   6      203.84      196.08     11.49 o
   5   6   6      649.53      647.01     19.50 o
   6   6   6        4.02       -6.25     10.04 o
   7   6   6      409.42      429.42     24.93 o
   8   6   6      229.18      229.31     21.46 o
   9   6   6       27.80       51.54     16.85 o
  -8   7   6      140.17      165.84     31.34 o
  -7   7   6        3.03       13.49     25.27 o
  -6   7   6      155.94      168.09     18.21 o
  -5   7   6       78.82       87.95     14.29 o
  -4   7   6      545.35      588.04     88.65 o
  -3   7   6        6.14       18.09     11.54 o
  -2   7   6      458.51      484.92     33.64 o
  -1   7   6        0.33        4.75     14.07 o
   0   7   6      235.05      230.72     18.90 o
   1   7   6      157.56      166.59     20.26 o
   2   7   6      383.87      366.28     26.09 o
   3   7   6      623.64      520.94     39.13 o
   4   7   6      129.37      122.36     16.93 o
   5   7   6        0.68       -0.32      8.12 o
   6   7   6      107.22      111.31     13.80 o
   7   7   6        3.68      -12.99     13.06 o
   8   7   6       59.55       71.54     24.61 o
   9   7   6       89.18       93.28     27.98 o
  -7   8   6      413.55      444.50     28.50 o
  -6   8   6        0.37       -5.07     12.28 o
  -5   8   6       10.47        8.59     11.01 o
  -4   8   6       96.84      103.72     13.52 o
  -3   8   6      783.93      839.65     34.05 o
  -2   8   6        9.45       11.93     13.07 o
  -1   8   6       13.40        2.89     18.75 o
   0   8   6       77.82       77.90     15.60 o
   1   8   6      416.90      386.26     21.70 o
   2   8   6        0.06       -5.43     11.75 o
   3   8   6      392.49      397.78     23.32 o
   4   8   6      162.00      136.87     23.22 o
   5   8   6       90.26       40.80     14.21 o
   6   8   6        1.44      -13.02     13.02 o
   7   8   6       37.11       16.82     25.19 o
   8   8   6       10.15       -5.00     19.94 o
  -6   9   6      133.80      149.41     21.02 o
  -5   9   6      160.41      158.97     18.68 o
  -4   9   6     1280.08     1338.79     39.42 o
  -3   9   6       57.11       86.45     16.61 o
  -2   9   6      466.64      527.56     31.46 o
  -1   9   6      279.19      288.64     34.50 o
   0   9   6      379.02      431.68     24.37 o
   1   9   6       75.74       68.06     16.68 o
   2   9   6        3.37       21.04     14.28 o
   3   9   6       98.74      104.98     26.99 o
   4   9   6       70.45       32.88     14.87 o
   5   9   6       19.32       -1.21     12.72 o
   6   9   6      315.22      259.39     23.84 o
   7   9   6       27.06       30.11     28.30 o
  -5  10   6      350.38      323.29     25.14 o
  -4  10   6      884.52     1016.16     34.20 o
  -3  10   6       39.34       48.17     12.75 o
  -2  10   6      343.72      351.96     25.25 o
  -1  10   6      254.20      315.27     23.69 o
   0  10   6        2.46       13.15     14.70 o
   1  10   6        2.13        5.32     30.68 o
   2  10   6        0.27       -7.99     21.62 o
   3  10   6      412.53      355.69     25.34 o
   4  10   6        0.06       13.49     16.29 o
   5  10   6       67.61       64.98     19.78 o
   6  10   6       11.97       33.52     17.43 o
  -3  11   6      169.10      168.24     19.80 o
  -2  11   6        2.61       -6.89     21.58 o
  -1  11   6       48.08       43.96     19.07 o
   0  11   6      163.23      175.90     41.18 o
   1  11   6      173.95      160.36     30.48 o
   2  11   6      131.14      158.64     22.68 o
   3  11   6       80.00       62.18     24.20 o
   4  11   6       18.60       39.48     19.78 o
  -3 -11   7      201.97      207.28     42.46 o
  -2 -11   7       60.38       72.10     24.53 o
  -1 -11   7      125.32      147.72     25.84 o
   0 -11   7       45.34       43.74     17.65 o
   1 -11   7      176.33      168.29     23.79 o
   2 -11   7        2.16        9.46     20.63 o
   3 -11   7       55.55       66.75     36.96 o
  -5 -10   7       46.05       64.21     19.90 o
  -4 -10   7      393.40      403.09     28.36 o
  -3 -10   7       42.80       59.22     17.80 o
  -2 -10   7      520.03      543.62     29.66 o
  -1 -10   7       30.46       17.02     21.00 o
   0 -10   7      120.34      120.91     23.38 o
   1 -10   7        9.66       24.69     15.43 o
   2 -10   7        0.12        6.63     15.48 o
   3 -10   7      109.23       96.06     17.16 o
   4 -10   7       17.43       43.89     19.53 o
   5 -10   7       64.58       30.45     35.52 o
  -6  -9   7        1.11       -8.69     13.13 o
  -5  -9   7        0.51        2.23     14.47 o
  -4  -9   7        0.03        9.51     17.98 o
  -3  -9   7      676.48      673.47     26.21 o
  -2  -9   7      424.28      409.00     24.31 o
  -1  -9   7       54.78       35.96     15.77 o
   0  -9   7        6.26       14.64     23.59 o
   1  -9   7        1.19       -1.22     12.80 o
   2  -9   7       35.94       22.25     13.74 o
   3  -9   7      135.86      111.53     14.88 o
   4  -9   7      231.74      216.86     14.60 o
   5  -9   7      349.94      290.26     20.53 o
   6  -9   7       84.53       56.09     21.70 o
   7  -9   7        9.78       -2.95     17.04 o
  -7  -8   7       73.08       57.93     23.46 o
  -6  -8   7      103.21       88.98     17.19 o
  -5  -8   7       21.60       25.86     20.72 o
  -4  -8   7     1080.06     1165.40     43.36 o
  -3  -8   7       12.38       15.13     11.00 o
  -2  -8   7      826.52      853.35     27.28 o
  -1  -8   7     1517.46     1455.49     39.77 o
   0  -8   7        6.92       11.14     10.39 o
   1  -8   7      953.98      991.60     30.03 o
   2  -8   7        0.74       -2.19     10.21 o
   3  -8   7      564.65      535.14     19.73 o
   4  -8   7      631.33      587.60     21.31 o
   5  -8   7      508.22      450.26     23.06 o
   6  -8   7       38.82       23.17     13.86 o
   7  -8   7      168.48      191.61     20.10 o
   8  -8   7       64.55       76.42     37.49 o
  -8  -7   7      104.56       99.43     25.68 o
  -7  -7   7        1.00       18.05     15.41 o
  -6  -7   7      104.14      105.72     17.18 o
  -5  -7   7      147.09      138.81     19.32 o
  -4  -7   7      745.23      741.54     31.52 o
  -3  -7   7      184.67      185.45     15.92 o
  -2  -7   7       69.87       57.78     21.99 o
  -1  -7   7        2.45        1.07      8.86 o
   0  -7   7      451.78      445.73     17.62 o
   1  -7   7       38.13       32.46      7.35 o
   2  -7   7     2045.27     1949.47     42.33 o
   3  -7   7      412.76      391.38     14.46 o
   4  -7   7      255.46      217.89     11.49 o
   5  -7   7      395.86      369.44     20.40 o
   6  -7   7        1.01       12.87     10.64 o
   7  -7   7      110.75      115.80     19.85 o
   8  -7   7      170.02      168.90     18.98 o
  -9  -6   7       92.79       90.08     26.34 o
  -8  -6   7      127.62      177.54     32.08 o
  -7  -6   7      110.29       94.47     15.40 o
  -6  -6   7       89.58       88.43     26.79 o
  -5  -6   7      146.45      155.15     17.22 o
  -4  -6   7       21.66        9.18     10.92 o
  -3  -6   7       61.81       58.18     12.89 o
  -2  -6   7      409.92      409.19     16.57 o
  -1  -6   7      947.88      957.92     27.41 o
   0  -6   7       22.12       19.39      6.60 o
   1  -6   7      117.17      109.80      8.82 o
   2  -6   7       11.68       19.90      9.22 o
   3  -6   7      532.70      475.23     15.35 o
   4  -6   7      114.21       99.37      9.06 o
   5  -6   7      306.87      292.07     15.22 o
   6  -6   7       81.08       58.78     13.26 o
   7  -6   7      307.09      297.35     18.03 o
   8  -6   7       15.55       45.30     14.12 o
   9  -6   7       19.89       12.42     14.68 o
  -9  -5   7      285.07      359.01     32.90 o
  -8  -5   7       27.23       45.62     19.85 o
  -7  -5   7      106.69      104.40     15.26 o
  -6  -5   7       16.69       24.37     11.58 o
  -5  -5   7      341.47      385.30     21.48 o
  -4  -5   7      336.50      338.85     19.11 o
  -3  -5   7      768.26      764.60     29.03 o
  -2  -5   7       83.54      100.99     11.68 o
  -1  -5   7       12.05       18.33      7.39 o
   0  -5   7        6.40       19.28      5.82 o
   1  -5   7      281.22      328.01     11.86 o
   2  -5   7     1091.82     1036.82     24.37 o
   3  -5   7      103.66       97.63      8.03 o
   4  -5   7        0.64       15.44      6.32 o
   5  -5   7      216.66      202.54     12.72 o
   6  -5   7        3.33       -0.04      8.47 o
   7  -5   7     1296.07     1279.45     37.67 o
   8  -5   7      497.25      494.61     21.75 o
   9  -5   7        3.07       14.06     20.83 o
  10  -5   7      434.19      435.50     24.12 o
 -10  -4   7      119.25      137.91     29.12 o
  -9  -4   7       70.89       35.44     21.00 o
  -8  -4   7       11.89       -2.46     16.74 o
  -7  -4   7       54.79       77.72     12.95 o
  -6  -4   7     1281.41     1264.08     41.99 o
  -5  -4   7      279.66      299.21     16.97 o
  -4  -4   7       32.52       37.10      9.54 o
  -3  -4   7      123.11      134.10     12.73 o
  -2  -4   7       47.59       70.47      8.26 o
  -1  -4   7      160.03      153.10      9.28 o
   0  -4   7     6902.26     7346.08    141.38 o
   1  -4   7      749.64      810.80     19.68 o
   2  -4   7        9.36       29.82      7.62 o
   3  -4   7       24.40       14.61      5.26 o
   4  -4   7      595.24      559.25     15.80 o
   5  -4   7     1322.97     1324.06     35.54 o
   6  -4   7     1319.10     1377.72     37.43 o
   7  -4   7      420.09      415.48     18.36 o
   8  -4   7     1344.46     1337.56     38.93 o
   9  -4   7      132.90      118.58     15.97 o
  10  -4   7        1.08       21.98     16.17 o
 -10  -3   7        0.58       43.48     24.04 o
  -9  -3   7       33.37       40.36     20.43 o
  -8  -3   7       32.67       15.34     16.24 o
  -7  -3   7        0.13       10.75     13.37 o
  -6  -3   7      147.37      172.39     13.95 o
  -5  -3   7        0.36        3.46     14.64 o
  -4  -3   7      340.07      309.65     15.84 o
  -3  -3   7      825.31      851.14     28.66 o
  -2  -3   7       49.55       37.80      8.40 o
  -1  -3   7        2.18        9.35      5.40 o
   0  -3   7     4943.61     4965.56     96.37 o
   1  -3   7      113.77      126.94      6.82 o
   2  -3   7     2084.22     2184.76     44.70 o
   3  -3   7       68.22       54.71     13.01 o
   4  -3   7      210.73      225.60      9.34 o
   5  -3   7       21.08       22.40      9.92 o
   6  -3   7      145.59      142.54     11.95 o
   7  -3   7       47.11       42.75     10.11 o
   8  -3   7     1314.45     1339.77     38.32 o
   9  -3   7        7.96       22.45     14.05 o
  10  -3   7      166.12      165.08     16.63 o
 -10  -2   7       20.22       26.62     14.53 o
  -9  -2   7       61.50       67.22     15.48 o
  -8  -2   7      480.51      446.45     22.08 o
  -7  -2   7       36.35       36.91      9.97 o
  -6  -2   7       12.70       11.70      7.47 o
  -5  -2   7       43.40       64.21     12.31 o
  -4  -2   7     1057.49     1071.30     23.74 o
  -3  -2   7      749.38      815.85     26.74 o
  -2  -2   7     1671.44     1643.32     47.60 o
  -1  -2   7        3.31        2.46      4.48 o
   0  -2   7     1179.43     1225.24     26.30 o
   1  -2   7     1742.82     1785.90     36.70 o
   2  -2   7      152.52      154.93     16.27 o
   3  -2   7        0.58       -4.37      4.37 o
   4  -2   7        1.81        7.64      4.93 o
   5  -2   7        7.09       19.49      7.45 o
   6  -2   7       40.82       22.99     10.11 o
   7  -2   7        0.19       -3.84      9.07 o
   8  -2   7       88.13       71.71     11.11 o
   9  -2   7       48.08       49.94     11.71 o
  10  -2   7        0.54        4.23     12.27 o
  11  -2   7       72.13       75.73     18.01 o
 -10  -1   7      183.00      166.87     22.73 o
  -9  -1   7       15.47       28.53     12.22 o
  -8  -1   7        0.54        4.67     10.30 o
  -7  -1   7       16.29       47.77      9.66 o
  -6  -1   7       57.27       72.18      7.03 o
  -5  -1   7      293.06      302.95      9.92 o
  -4  -1   7       26.60       88.15      7.03 o
  -3  -1   7      136.20      171.81      8.62 o
  -2  -1   7      521.03      540.59     15.16 o
  -1  -1   7      377.84      441.38     11.69 o
   0  -1   7      394.11      403.98     10.92 o
   1  -1   7        3.93        6.77      3.71 o
   2  -1   7       31.15       35.15      5.13 o
   3  -1   7       16.47        9.30      4.81 o
   4  -1   7       91.47       80.18      6.59 o
   5  -1   7      486.12      506.02     14.68 o
   6  -1   7       22.74       26.48     10.11 o
   7  -1   7      536.92      561.03     20.69 o
   8  -1   7       93.01      104.76     17.87 o
   9  -1   7      167.59      157.27     15.60 o
  10  -1   7        1.15       -1.77     12.22 o
  11  -1   7        4.79       20.36     15.81 o
 -10   0   7      299.86      286.29     37.49 o
  -9   0   7       21.56       20.35     19.69 o
  -8   0   7      395.56      422.87     20.20 o
  -7   0   7        8.98       11.66      7.85 o
  -6   0   7      317.66      324.66     10.47 o
  -5   0   7       45.29       50.37      7.14 o
  -4   0   7     6200.55     5838.02    216.63 o
  -3   0   7      177.83      175.77     10.54 o
  -2   0   7     3829.95     3680.94     99.35 o
  -1   0   7      259.81      260.21     10.28 o
   0   0   7     1189.62     1295.49     27.01 o
   1   0   7        1.76        0.34      5.05 o
   2   0   7     8978.23     8925.43    150.62 o
   3   0   7      218.17      238.56     10.68 o
   4   0   7       61.91      126.08     11.14 o
   5   0   7      148.27      151.26     10.75 o
   6   0   7     1171.95     1186.76     27.22 o
   7   0   7       21.11       18.93      6.80 o
   8   0   7       99.01      111.81     10.43 o
   9   0   7       41.07       36.81      8.80 o
  10   0   7      147.15       92.51      9.86 o
  11   0   7       34.86       41.34      9.92 o
 -10   1   7      167.38      207.38     17.60 o
  -8   1   7       92.44       89.42     13.01 o
  -7   1   7       66.52       53.00     15.83 o
  -6   1   7      462.56      475.90     16.83 o
  -5   1   7     1052.83      962.20     26.23 o
  -4   1   7     1711.74     1663.32     49.04 o
  -3   1   7      462.71      396.17     16.23 o
  -2   1   7      328.49      350.62     11.85 o
  -1   1   7      326.58      379.61     11.94 o
   0   1   7     1418.07     1466.01     30.36 o
   1   1   7      503.19      448.30     11.64 o
   2   1   7       56.03       58.51      5.42 o
   3   1   7       12.74       35.44      5.37 o
   4   1   7       12.66        7.45      3.92 o
   5   1   7      849.33      814.16     17.60 o
   6   1   7       46.91       44.25      7.14 o
   7   1   7      692.75      726.23     20.04 o
   8   1   7      266.61      266.51     13.96 o
   9   1   7        6.44        3.37     10.90 o
  10   1   7      168.19      172.08     10.93 o
  11   1   7        1.10        5.39     16.45 o
 -10   2   7       95.69      155.14     33.06 o
  -9   2   7        2.54       -0.99     11.19 o
  -8   2   7      111.37      103.47     14.67 o
  -7   2   7       10.69        1.25     19.98 o
  -6   2   7        9.06       18.36      6.39 o
  -5   2   7      176.06      174.99     12.94 o
  -4   2   7     2692.59     2552.10     72.22 o
  -3   2   7     1894.01     1807.92    111.66 o
  -2   2   7      943.86      876.57     22.75 o
  -1   2   7      131.89      110.72      6.12 o
   0   2   7      188.42      209.23     11.82 o
   1   2   7      798.58      807.30     18.68 o
   2   2   7     1635.79     1456.12     30.97 o
   3   2   7        7.63        2.07      4.85 o
   4   2   7        6.88       14.20      5.61 o
   5   2   7      213.56      201.97      9.57 o
   6   2   7      103.32       83.20      8.92 o
   7   2   7      110.72      121.78      8.97 o
   8   2   7        0.84        1.04      6.64 o
   9   2   7        9.64       16.45     12.71 o
  10   2   7        3.17       36.32     20.42 o
  11   2   7       19.04       11.63     12.36 o
 -10   3   7        0.93       17.57     15.54 o
  -9   3   7      160.81      181.08     18.82 o
  -8   3   7      230.67      219.96     17.43 o
  -7   3   7      136.33      136.39     18.99 o
  -6   3   7      664.46      688.23     22.21 o
  -5   3   7      488.04      464.60     20.64 o
  -4   3   7      153.69      146.99     18.25 o
  -3   3   7      447.82      490.84     36.71 o
  -2   3   7        1.90        5.30      6.53 o
  -1   3   7      233.26      199.19      9.25 o
   0   3   7     2800.23     2914.01     65.66 o
   1   3   7      363.75      376.15     11.45 o
   2   3   7      323.99      370.28     11.81 o
   3   3   7       63.35       48.51      6.75 o
   4   3   7      147.75      161.95      8.56 o
   5   3   7      242.98      208.32     10.37 o
   6   3   7      146.83      139.36     16.53 o
   7   3   7      212.27      199.51     13.77 o
   8   3   7      506.48      533.78     25.26 o
   9   3   7      130.24      125.85     14.21 o
  10   3   7       41.49       24.41     14.86 o
  -9   4   7       39.39       37.46     13.62 o
  -8   4   7       32.92       30.87     12.72 o
  -7   4   7       21.48       22.27     11.48 o
  -6   4   7      148.64      153.25     25.10 o
  -5   4   7      228.62      189.07     18.42 o
  -4   4   7      707.88      655.12     25.16 o
  -3   4   7      951.88      886.03     23.89 o
  -2   4   7       13.34        1.72      7.87 o
  -1   4   7        2.73        8.88      5.85 o
   0   4   7     2276.55     2559.54     58.71 o
   1   4   7      276.43      251.29     11.68 o
   2   4   7     2296.92     2296.41     47.46 o
   3   4   7      181.66      159.19      9.13 o
   4   4   7      401.64      359.78     13.12 o
   5   4   7       30.75       45.88      8.42 o
   6   4   7     3158.50     3234.24     66.49 o
   7   4   7       34.78       23.25     20.43 o
   8   4   7      146.21      145.28     26.84 o
   9   4   7      153.38      181.97     16.58 o
  10   4   7      176.41      211.40     22.77 o
  -9   5   7       32.68       48.00     16.13 o
  -8   5   7      368.06      338.11     22.83 o
  -7   5   7      356.12      328.26     21.04 o
  -6   5   7       89.97      105.56     14.51 o
  -5   5   7        5.64       21.09     12.27 o
  -4   5   7       73.33       83.20     13.85 o
  -3   5   7       48.89       53.41     12.17 o
  -2   5   7     1617.62     1769.59     53.59 o
  -1   5   7      470.50      473.20     20.67 o
   0   5   7     1119.67     1100.64     35.94 o
   1   5   7      120.99      147.66      9.81 o
   2   5   7      260.09      248.65     18.57 o
   3   5   7        6.29       23.14      7.31 o
   4   5   7      188.98      205.84     11.32 o
   5   5   7      452.14      418.88     15.26 o
   6   5   7      385.66      420.61     19.95 o
   7   5   7      931.52      907.31     28.76 o
   8   5   7       72.57       97.57     15.28 o
   9   5   7       50.85       72.29     15.09 o
  10   5   7        2.03      -13.14     16.94 o
  -9   6   7        6.80       -7.03     14.85 o
  -8   6   7       98.67      110.48     22.48 o
  -7   6   7        5.52       14.72     13.11 o
  -6   6   7        0.62        8.61     15.18 o
  -5   6   7      816.17      846.60     26.93 o
  -4   6   7       90.81      110.28     15.60 o
  -3   6   7      768.39      821.70     38.15 o
  -2   6   7      308.24      339.25     27.07 o
  -1   6   7        1.07       -1.88      8.89 o
   0   6   7      152.39      154.47     14.29 o
   1   6   7      996.87      893.61     46.19 o
   2   6   7      552.77      584.94     28.22 o
   3   6   7      156.97      140.78     12.29 o
   4   6   7       38.20       33.78      9.08 o
   5   6   7        0.81       10.88      8.23 o
   6   6   7       23.42        7.36     11.70 o
   7   6   7      257.60      307.20     22.44 o
   8   6   7        0.08        4.52     17.39 o
   9   6   7      275.74      285.15     43.19 o
  -8   7   7       36.56       56.65     25.51 o
  -7   7   7      181.18      185.70     20.46 o
  -6   7   7      337.38      327.48     35.98 o
  -5   7   7        6.53       29.24     10.88 o
  -4   7   7        3.43        0.22     11.40 o
  -3   7   7       57.83       76.73     14.12 o
  -2   7   7     1149.46     1287.55     43.82 o
  -1   7   7       79.61       77.67     14.63 o
   0   7   7     1161.43     1270.48     42.88 o
   1   7   7        1.77      -10.06     10.06 o
   2   7   7      665.28      650.04     28.12 o
   3   7   7        3.09        2.55     12.28 o
   4   7   7        1.42       -0.41     15.83 o
   5   7   7      302.22      303.56     17.16 o
   6   7   7       64.20       60.48     20.76 o
   7   7   7       18.73        7.74     29.62 o
   8   7   7      144.10      161.47     35.03 o
  -7   8   7      116.40      129.70     20.52 o
  -6   8   7      198.41      222.32     22.83 o
  -5   8   7     1105.65     1175.46     35.27 o
  -4   8   7       77.25       79.12     18.33 o
  -3   8   7      369.74      412.74     23.66 o
  -2   8   7     1116.59     1199.53     42.32 o
  -1   8   7      125.80      128.46     18.01 o
   0   8   7       16.17       27.92     12.41 o
   1   8   7       20.56        4.43     13.06 o
   2   8   7       57.81       50.00     12.98 o
   3   8   7        6.75       34.71     13.95 o
   4   8   7      379.09      302.82     21.96 o
   5   8   7      108.84       90.19     18.87 o
   6   8   7      103.22       84.81     18.72 o
   7   8   7      234.35      217.08     29.37 o
   8   8   7      227.61      235.54     37.33 o
  -6   9   7        3.27        2.75     23.38 o
  -5   9   7       29.01        5.33     11.16 o
  -4   9   7      645.03      630.12     25.63 o
  -3   9   7      378.84      375.30     24.54 o
  -2   9   7      128.08      152.83     27.81 o
  -1   9   7      175.01      189.67     19.18 o
   0   9   7      177.67      186.48     18.94 o
   1   9   7        4.92       -3.25     13.35 o
   2   9   7       30.27       48.02     15.21 o
   3   9   7      584.01      533.41     28.44 o
   4   9   7      252.10      206.97     21.49 o
   5   9   7       86.50       83.44     18.80 o
   6   9   7       28.74        4.57     25.15 o
   7   9   7       83.99       78.19     22.81 o
  -5  10   7       48.56       18.06     15.51 o
  -4  10   7      160.58      147.98     14.47 o
  -3  10   7       86.18       85.37     31.79 o
  -2  10   7      660.40      673.29     41.68 o
  -1  10   7      805.34      943.06     39.06 o
   0  10   7      157.45      171.56     26.75 o
   1  10   7      353.17      382.24     29.58 o
   2  10   7      227.43      218.89     20.32 o
   3  10   7       66.17       53.75     23.14 o
   4  10   7        9.24        7.61     14.62 o
   5  10   7       49.79       56.08     28.30 o
   6  10   7        4.56       35.81     18.23 o
  -3  11   7       81.89       97.36     36.23 o
  -2  11   7      253.78      275.21     24.49 o
  -1  11   7       86.46      126.20     20.18 o
   0  11   7      167.70      156.15     25.31 o
   1  11   7       44.98       19.97     29.08 o
   2  11   7      274.89      269.65     32.08 o
   3  11   7       54.72      134.84     24.45 o
   4  11   7       26.15       75.40     39.30 o
  -2 -11   8        2.31       38.20     18.86 o
  -1 -11   8       59.37       87.64     19.48 o
   0 -11   8        6.13        6.84     22.19 o
   1 -11   8      227.86      269.02     44.18 o
   2 -11   8      204.25      216.82     22.44 o
   3 -11   8      114.71      194.99     23.81 o
  -5 -10   8       51.53       37.31     18.14 o
  -4 -10   8       92.90       89.01     19.34 o
  -3 -10   8       89.94      102.19     23.92 o
  -2 -10   8      157.50      138.89     19.07 o
  -1 -10   8      620.25      622.11     30.10 o
   0 -10   8      493.04      522.34     28.73 o
   1 -10   8       16.50       11.46     14.36 o
   2 -10   8      143.39      172.06     20.39 o
   3 -10   8      179.98      196.94     20.46 o
   4 -10   8       14.49       30.36     18.87 o
   5 -10   8      237.98      254.00     35.85 o
  -6  -9   8      313.46      304.18     26.34 o
  -5  -9   8      172.44      143.22     18.77 o
  -4  -9   8        2.26       23.34     13.84 o
  -3  -9   8      247.02      233.97     17.38 o
  -2  -9   8      179.32      206.08     17.88 o
  -1  -9   8        0.29       19.91     14.88 o
   0  -9   8      103.89       63.75     16.53 o
   1  -9   8       14.88       17.98     14.03 o
   2  -9   8      439.71      399.60     24.18 o
   3  -9   8      897.72      928.11     36.42 o
   4  -9   8       40.51       12.84     26.50 o
   5  -9   8       12.41        7.08     17.02 o
   6  -9   8       47.53       50.28     21.04 o
  -7  -8   8      196.48      172.99     22.56 o
  -6  -8   8      417.80      426.14     25.97 o
  -5  -8   8       41.03       26.94     14.45 o
  -4  -8   8      976.95     1019.87     32.91 o
  -3  -8   8      229.37      219.47     15.73 o
  -2  -8   8       45.26       30.11     10.31 o
  -1  -8   8       45.21       35.57     12.60 o
   0  -8   8      172.86      158.85     14.41 o
   1  -8   8        0.01       -2.51     10.53 o
   2  -8   8      276.15      224.98     17.14 o
   3  -8   8      576.74      510.04     39.93 o
   4  -8   8       79.60       57.50     10.85 o
   5  -8   8       47.48       40.78     17.47 o
   6  -8   8        6.42        8.32     31.63 o
   7  -8   8       70.63       90.38     21.74 o
  -8  -7   8       40.61       47.99     25.43 o
  -7  -7   8        5.06       13.55     15.15 o
  -6  -7   8      286.65      358.72     34.46 o
  -5  -7   8      149.08      134.84     16.85 o
  -4  -7   8       83.59      110.83     17.17 o
  -3  -7   8      202.76      185.01     19.73 o
  -2  -7   8      279.03      270.61     15.14 o
  -1  -7   8       56.14       54.06      9.59 o
   0  -7   8      851.75      816.62     25.36 o
   1  -7   8       43.16       39.14      9.89 o
   2  -7   8      212.96      210.30     11.46 o
   3  -7   8       33.37       50.16      8.84 o
   4  -7   8        8.01       -4.50      8.70 o
   5  -7   8        4.92       -1.05      9.05 o
   6  -7   8      202.76      205.36     18.94 o
   7  -7   8        6.62       24.98     25.88 o
   8  -7   8      140.34      127.12     19.08 o
  -9  -6   8      207.36      240.96     33.56 o
  -8  -6   8       21.53        6.56     26.42 o
  -7  -6   8      181.25      203.90     18.30 o
  -6  -6   8        0.05      -11.66     11.66 o
  -5  -6   8      475.38      517.84     25.76 o
  -4  -6   8       84.84       78.36     13.11 o
  -3  -6   8      193.04      194.33     14.19 o
  -2  -6   8      563.91      523.81     19.21 o
  -1  -6   8        0.07       -9.31      9.31 o
   0  -6   8       34.54       28.95      9.68 o
   1  -6   8       99.88       74.44     11.79 o
   2  -6   8        4.91        8.77      9.15 o
   3  -6   8     1406.73     1378.53     31.85 o
   4  -6   8       31.88       38.03      7.49 o
   5  -6   8      323.97      284.83     15.64 o
   6  -6   8       36.37       32.04     11.59 o
   7  -6   8       34.76       26.14     13.28 o
   8  -6   8        0.00       20.00     11.97 o
   9  -6   8      206.46      216.38     25.22 o
  -8  -5   8      139.95      153.83     26.58 o
  -7  -5   8        5.58        7.41     11.15 o
  -6  -5   8      565.95      592.13     36.80 o
  -5  -5   8      167.62      160.04     14.93 o
  -4  -5   8      257.35      267.93     30.19 o
  -3  -5   8       28.19        1.07     12.63 o
  -2  -5   8      888.61      910.52     45.87 o
  -1  -5   8        1.20        0.14      6.65 o
   0  -5   8      890.91      906.82     30.46 o
   1  -5   8        5.31       15.87      6.36 o
   2  -5   8      968.11      993.47     26.54 o
   3  -5   8        1.54       -6.90      6.90 o
   4  -5   8      119.15      123.11      8.87 o
   5  -5   8      987.57     1000.41     29.51 o
   6  -5   8     1669.45     1710.21     44.88 o
   7  -5   8       70.51       45.67     11.32 o
   8  -5   8      324.04      343.52     20.36 o
   9  -5   8        0.05       -3.23     10.42 o
  -9  -4   8      120.98      129.87     22.97 o
  -8  -4   8      895.45      943.56     49.06 o
  -7  -4   8       11.72       26.71     23.42 o
  -6  -4   8      329.80      387.16     21.14 o
  -5  -4   8      101.30      104.39     24.37 o
  -4  -4   8      704.27      721.22     27.32 o
  -3  -4   8       22.15       29.23     10.58 o
  -2  -4   8     3983.33     4297.10     96.95 o
  -1  -4   8       21.56       28.03     13.00 o
   0  -4   8       19.01       56.06     35.67 o
   1  -4   8      116.35      106.09      9.59 o
   2  -4   8       92.02       73.18      8.83 o
   3  -4   8      218.05      209.72     10.06 o
   4  -4   8      331.67      365.46     14.21 o
   5  -4   8      127.69       95.55     12.76 o
   6  -4   8     2716.93     2709.25     66.28 o
   7  -4   8      439.10      411.16     18.09 o
   8  -4   8        0.28        2.58     17.39 o
   9  -4   8      221.37      230.75     18.85 o
  10  -4   8       29.87       42.06     34.43 o
 -10  -3   8        5.73       12.22     22.56 o
  -9  -3   8        1.91       13.62     21.25 o
  -8  -3   8        9.28       -4.18     20.10 o
  -7  -3   8       28.18       25.79     10.09 o
  -6  -3   8      215.48      195.66     14.27 o
  -5  -3   8      506.43      518.43     30.23 o
  -4  -3   8        0.14       10.28      9.31 o
  -3  -3   8      686.54      713.70     25.64 o
  -2  -3   8     1693.78     1677.37     35.53 o
  -1  -3   8       25.37       16.90      5.35 o
   0  -3   8      284.81      340.38     11.07 o
   1  -3   8       22.87       10.95      5.07 o
   2  -3   8       81.54       76.23      6.50 o
   3  -3   8       36.03       25.23      6.30 o
   4  -3   8      953.32      977.33     23.34 o
   5  -3   8      155.73      134.04     12.25 o
   6  -3   8       75.90       68.53     11.39 o
   7  -3   8      551.48      503.75     20.82 o
   8  -3   8       47.62       62.57     11.17 o
   9  -3   8       47.20       61.13     12.93 o
  10  -3   8       13.41       17.23     22.59 o
 -10  -2   8       71.66       87.03     17.23 o
  -9  -2   8      145.12      153.78     16.93 o
  -8  -2   8        0.08        5.28     11.77 o
  -7  -2   8       69.10       42.14     12.66 o
  -6  -2   8       13.91       44.41     11.20 o
  -5  -2   8       10.57       18.63      9.01 o
  -4  -2   8     1577.72     1530.14     45.73 o
  -3  -2   8      343.24      368.76     15.84 o
  -2  -2   8      819.82      889.42     27.23 o
  -1  -2   8       75.77       76.82      6.23 o
   0  -2   8     2594.32     2967.14     59.06 o
   1  -2   8     2124.69     2121.06     43.25 o
   2  -2   8        6.11        4.79      4.76 o
   3  -2   8      847.23      851.53     20.23 o
   4  -2   8       35.87       33.79      7.31 o
   5  -2   8       25.07       55.31     17.14 o
   6  -2   8       25.46       29.98      9.70 o
   7  -2   8       37.64       41.66     11.59 o
   8  -2   8       25.19       47.59     12.01 o
   9  -2   8      504.37      491.10     31.19 o
  10  -2   8       72.35      104.58     16.44 o
 -10  -1   8        1.47        4.53     10.76 o
  -9  -1   8      102.87      140.56     36.63 o
  -8  -1   8        1.19       10.88     23.96 o
  -7  -1   8       79.96       99.94     19.44 o
  -6  -1   8      364.66      371.60     15.02 o
  -5  -1   8        0.28        2.78      4.85 o
  -4  -1   8      431.38      392.40     16.34 o
  -3  -1   8       38.40       45.09      5.56 o
  -2  -1   8       21.32       10.82      3.89 o
  -1  -1   8      623.95      674.86     16.27 o
   0  -1   8        0.51       -0.65      3.74 o
   1  -1   8      462.33      428.04     16.48 o
   2  -1   8     2857.58     2861.83     56.85 o
   3  -1   8     1687.56     1744.23     36.52 o
   4  -1   8       98.01      111.36      7.07 o
   5  -1   8       14.86       21.88      5.93 o
   6  -1   8      679.37      656.49     24.40 o
   7  -1   8      171.19      162.66     16.16 o
   8  -1   8      462.92      439.83     19.65 o
   9  -1   8      362.34      361.92     14.70 o
  10  -1   8        0.84       -5.66      8.47 o
  11  -1   8       63.32       88.24     28.26 o
 -10   0   8        0.76       18.18     10.90 o
  -9   0   8       19.57       -2.30     11.55 o
  -8   0   8        6.83       -7.41     12.22 o
  -7   0   8       95.95       87.80      8.31 o
  -6   0   8       99.18       92.11      7.10 o
  -5   0   8       43.72       42.33      6.46 o
  -4   0   8    19332.69    20187.27    527.43 o
  -3   0   8      322.80      345.58     23.46 o
  -2   0   8        0.05        6.90      3.68 o
  -1   0   8     1426.22     1491.87     27.50 o
   0   0   8        9.77        4.07      3.51 o
   1   0   8      106.67      108.48      7.96 o
   2   0   8     1149.10     1500.49     31.43 o
   3   0   8       67.56       62.28      4.73 o
   4   0   8      634.81      710.46     15.37 o
   5   0   8       26.43       32.49      4.86 o
   6   0   8       28.93       29.93      6.55 o
   7   0   8      204.39      220.27     10.67 o
   8   0   8      229.95      190.16     11.71 o
   9   0   8      361.50      361.35     14.31 o
  10   0   8      297.03      328.60     14.93 o
  11   0   8       15.42       -6.68     16.87 o
 -10   1   8      122.42      181.76     18.08 o
  -9   1   8      222.95      251.89     18.00 o
  -8   1   8      166.83      161.08     16.35 o
  -7   1   8      226.94      211.19     46.15 o
  -6   1   8      186.94      181.24     11.51 o
  -5   1   8       49.66       50.93      9.08 o
  -4   1   8       18.77       37.70      8.91 o
  -3   1   8       75.18       74.88     18.13 o
  -2   1   8        5.66        2.60      4.99 o
  -1   1   8     1588.28     1561.11     36.83 o
   0   1   8       52.11       59.36      5.26 o
   1   1   8     1245.68     1164.96     39.54 o
   2   1   8     2147.93     2296.00     46.38 o
   3   1   8     1144.64     1145.54     25.33 o
   4   1   8       64.66       64.28      5.22 o
   5   1   8       13.46       12.12      4.50 o
   6   1   8      100.90      116.86      7.97 o
   7   1   8      527.29      496.21     15.66 o
   8   1   8      220.97      203.13     12.41 o
   9   1   8       83.47       73.54      8.16 o
  10   1   8        0.06       -1.53      7.53 o
  11   1   8       76.15      124.05     21.52 o
 -10   2   8        1.00       21.08     25.19 o
  -9   2   8       23.13       19.33     12.35 o
  -8   2   8      171.77      137.38     14.11 o
  -7   2   8       22.34       25.95     10.96 o
  -6   2   8      701.93      603.40     25.88 o
  -5   2   8      150.33      140.22     13.19 o
  -4   2   8      278.99      248.81     20.35 o
  -3   2   8      324.75      304.25     17.35 o
  -2   2   8        0.00       14.55      7.45 o
  -1   2   8      148.30      197.64      9.24 o
   0   2   8        7.56       65.81     18.33 o
   1   2   8     2301.65     2451.97     49.42 o
   2   2   8      415.74      389.56     11.94 o
   3   2   8     1559.49     1534.15     32.84 o
   4   2   8        0.08        4.44      5.37 o
   5   2   8       52.97       49.45      7.31 o
   6   2   8      118.42      121.79     11.65 o
   7   2   8      295.21      316.73     15.09 o
   8   2   8        1.30       -4.64      7.26 o
   9   2   8       23.72       64.40      9.08 o
  10   2   8       25.13       37.30     20.89 o
 -10   3   8      171.53      184.04     20.61 o
  -9   3   8      111.40      124.04     17.07 o
  -8   3   8      274.98      249.50     19.34 o
  -7   3   8        2.50        8.68     16.45 o
  -6   3   8       46.89       59.59      9.38 o
  -5   3   8        6.05       11.23     11.40 o
  -4   3   8       37.76       20.23      9.05 o
  -3   3   8        1.32       12.48      5.82 o
  -2   3   8      408.42      381.99     13.62 o
  -1   3   8      224.10      228.38     11.41 o
   0   3   8      503.58      465.28     14.71 o
   1   3   8      148.17      140.88      7.85 o
   2   3   8      119.05      132.89     12.82 o
   3   3   8      270.94      254.76     11.70 o
   4   3   8     1013.04      988.03     23.79 o
   5   3   8      183.75      140.58      9.61 o
   6   3   8       95.98       77.62     12.80 o
   7   3   8       52.61       96.42     11.69 o
   8   3   8       47.39       40.57     11.71 o
   9   3   8      178.06      173.30     16.18 o
  10   3   8        0.14       16.59     12.15 o
  -9   4   8        3.77        3.04     17.15 o
  -8   4   8      122.80      111.84     17.03 o
  -7   4   8      563.13      545.35     26.67 o
  -6   4   8     1664.06     1565.80     41.29 o
  -5   4   8       70.96       99.21     11.85 o
  -4   4   8      179.34      214.90     15.76 o
  -3   4   8      477.30      461.61     16.66 o
  -2   4   8      227.91      296.50     31.91 o
  -1   4   8     1684.78     1796.38     42.79 o
   0   4   8     4125.93     4258.20     94.72 o
   1   4   8     1591.76     1560.87     33.66 o
   2   4   8     1239.18     1180.16     37.10 o
   3   4   8       51.92       41.43      7.36 o
   4   4   8      888.41      845.86     22.03 o
   5   4   8       94.51      106.86      9.16 o
   6   4   8     1335.50     1342.11     31.80 o
   7   4   8      249.86      264.34     15.63 o
   8   4   8        3.66        0.80      9.94 o
   9   4   8       18.20        5.81     10.95 o
  10   4   8       26.46        0.99     21.86 o
  -9   5   8      452.85      436.35     45.08 o
  -8   5   8      256.22      284.51     22.05 o
  -7   5   8       11.14       10.90     13.11 o
  -6   5   8       57.12       73.15     35.07 o
  -5   5   8      164.99      156.93     14.53 o
  -4   5   8      226.04      186.22     27.11 o
  -3   5   8       81.05       88.11     12.76 o
  -2   5   8      553.54      533.31     22.22 o
  -1   5   8       27.79        2.23     12.51 o
   0   5   8      109.18      105.39     11.69 o
   1   5   8      337.69      315.83     16.56 o
   2   5   8       26.99       17.44      9.66 o
   3   5   8       17.88       15.95      6.83 o
   4   5   8        0.73        0.98      7.48 o
   5   5   8      966.97      950.46     25.01 o
   6   5   8      805.15      759.16     21.74 o
   7   5   8      496.73      472.74     21.09 o
   8   5   8       23.18       30.93     12.15 o
   9   5   8      166.27      190.49     22.77 o
  10   5   8       53.04      106.98     28.71 o
  -8   6   8      164.11      174.36     20.00 o
  -7   6   8      228.32      220.54     20.54 o
  -6   6   8      427.20      418.14     31.79 o
  -5   6   8       32.51       40.71     11.97 o
  -4   6   8        0.11        2.17     10.55 o
  -3   6   8        1.08       -3.24     10.70 o
  -2   6   8      189.46      191.71     15.41 o
  -1   6   8     1943.88     2002.04     60.25 o
   0   6   8      587.44      603.59     25.42 o
   1   6   8     2046.46     2060.64     99.43 o
   2   6   8      395.99      364.85     19.31 o
   3   6   8     1235.48     1168.28     42.16 o
   4   6   8       10.61        9.62      8.46 o
   5   6   8       76.11       66.61      9.49 o
   6   6   8      151.53      157.29     17.01 o
   7   6   8      520.34      548.78     22.56 o
   8   6   8       13.38       20.52     18.99 o
   9   6   8       23.07       33.90     16.44 o
  -8   7   8      158.11      139.64     18.93 o
  -7   7   8       27.64       46.08     18.01 o
  -6   7   8        4.45        1.70     32.20 o
  -5   7   8       24.58       15.97     28.02 o
  -4   7   8      637.62      630.33     28.69 o
  -3   7   8      145.72      153.57     17.52 o
  -2   7   8       56.71       60.81     13.40 o
  -1   7   8        0.93       -8.96      8.96 o
   0   7   8        2.76        6.38     32.49 o
   1   7   8      117.51       99.52     34.74 o
   2   7   8     1138.48     1127.57     39.68 o
   3   7   8       23.75       23.66     11.48 o
   4   7   8      769.67      752.61     75.52 o
   5   7   8        1.53       12.80     16.24 o
   6   7   8        8.30       -1.43      9.84 o
   7   7   8       89.00      131.10     21.33 o
   8   7   8       25.10       30.14     34.21 o
  -7   8   8      105.04      113.37     18.41 o
  -6   8   8        4.66       13.15     14.14 o
  -5   8   8        7.78        3.42     10.78 o
  -4   8   8      602.64      681.98     31.29 o
  -3   8   8      247.14      252.06     19.75 o
  -2   8   8      358.22      412.91     24.61 o
  -1   8   8     1026.47     1084.72     38.81 o
   0   8   8      914.04      922.76     45.74 o
   1   8   8      121.95       74.94     15.25 o
   2   8   8       86.62      101.80     18.21 o
   3   8   8      120.32       81.73     16.29 o
   4   8   8      961.27      853.67     50.41 o
   5   8   8      241.34      164.80     26.21 o
   6   8   8       83.01       23.35     15.35 o
   7   8   8      398.61      414.72     39.05 o
   8   8   8      457.36      515.63     49.72 o
  -6   9   8        2.56       51.78     56.65 o
  -5   9   8      221.56      222.73     17.88 o
  -4   9   8      319.30      348.48     27.14 o
  -3   9   8      962.57     1010.03     39.35 o
  -2   9   8       18.84       33.39     13.97 o
  -1   9   8        1.48       22.30     13.91 o
   0   9   8       11.56       10.62     16.82 o
   1   9   8        0.24       19.99     23.34 o
   2   9   8       50.79       52.10     15.13 o
   3   9   8      456.43      402.70     43.52 o
   4   9   8      189.04      157.65     19.62 o
   5   9   8       24.42        0.41     15.51 o
   6   9   8       11.47       56.69     27.07 o
   7   9   8        2.11       41.10     27.73 o
  -4  10   8       34.35       35.10     13.98 o
  -3  10   8       64.33       66.23     22.56 o
  -2  10   8       49.55       86.52     18.67 o
  -1  10   8      160.70      170.14     20.37 o
   0  10   8      257.40      239.59     24.37 o
   1  10   8       45.36       39.08     14.76 o
   2  10   8      241.73      249.10     27.85 o
   3  10   8        0.29       22.35     15.61 o
   4  10   8       69.03       71.13     19.48 o
   5  10   8      124.52      129.88     49.64 o
  -2  11   8        6.78       66.33     44.96 o
  -1  11   8       18.06        7.21     36.30 o
   0  11   8      230.87      214.34     22.46 o
   1  11   8       10.30       31.54     17.39 o
   2  11   8      100.90       76.40     24.00 o
   3  11   8        0.05        7.39     16.01 o
  -2 -11   9        0.94      -24.20     24.20 o
  -1 -11   9       74.51       94.47     18.49 o
   0 -11   9       10.79       19.44     15.91 o
   1 -11   9      180.93      186.05     66.25 o
   2 -11   9        2.56       14.72     15.41 o
  -4 -10   9        1.28       26.70     20.02 o
  -3 -10   9       95.21      106.44     19.83 o
  -2 -10   9       20.66       16.87     15.39 o
  -1 -10   9       13.94       39.08     21.54 o
   0 -10   9       51.67       77.81     25.60 o
   1 -10   9        2.17       27.07     16.98 o
   2 -10   9       95.05       94.05     16.87 o
   3 -10   9       39.51       55.36     18.66 o
   4 -10   9       39.01       44.79     22.07 o
  -6  -9   9      124.39      137.26     20.94 o
  -5  -9   9       63.08       79.04     14.19 o
  -4  -9   9       69.68       87.29     14.46 o
  -3  -9   9        0.08       -7.39     12.00 o
  -2  -9   9      133.18      133.64     14.74 o
  -1  -9   9       25.34        1.43     13.24 o
   0  -9   9      159.46      173.71     19.71 o
   1  -9   9       49.33       36.03     13.69 o
   2  -9   9       13.51        6.36     12.91 o
   3  -9   9      146.97      121.16     15.73 o
   4  -9   9       57.66       65.39     19.44 o
   5  -9   9       23.04        0.91     13.25 o
   6  -9   9      302.62      290.92     43.73 o
  -7  -8   9       60.04       95.98     22.15 o
  -6  -8   9      317.05      354.37     25.64 o
  -5  -8   9        5.82        4.02     21.66 o
  -4  -8   9       26.20       -1.25     15.17 o
  -3  -8   9     1114.38     1201.08     35.95 o
  -2  -8   9       17.67       12.53      9.76 o
  -1  -8   9      347.37      366.69     18.01 o
   0  -8   9      186.02      163.32     13.58 o
   1  -8   9       50.76       51.40     11.84 o
   2  -8   9      165.66      151.72     13.05 o
   3  -8   9        5.08        6.95      8.87 o
   4  -8   9      339.78      329.83     24.42 o
   5  -8   9      178.65      164.24     17.20 o
   6  -8   9       76.89       41.44     20.26 o
   7  -8   9      154.97      154.88     20.18 o
  -8  -7   9      170.14      208.55     30.77 o
  -7  -7   9       76.50       69.95     15.86 o
  -6  -7   9      232.76      268.14     22.02 o
  -5  -7   9        6.27       -2.46     16.00 o
  -4  -7   9      240.62      245.96     17.29 o
  -3  -7   9       36.93       23.96      9.37 o
  -2  -7   9     1006.17     1034.14     30.84 o
  -1  -7   9        3.79       -5.87      9.31 o
   0  -7   9      149.38      147.57     16.46 o
   1  -7   9      208.10      206.94     13.88 o
   2  -7   9      279.26      252.75     12.28 o
   3  -7   9       21.86       20.15      8.04 o
   4  -7   9      127.44      117.65     10.81 o
   5  -7   9       74.67       65.59     12.15 o
   6  -7   9      619.92      632.55     29.62 o
   7  -7   9      118.71      115.56     17.05 o
   8  -7   9       55.28       71.44     20.67 o
  -8  -6   9       72.94       62.68     24.12 o
  -7  -6   9       28.08       13.66     19.44 o
  -6  -6   9       25.63       60.79     21.86 o
  -5  -6   9     1055.67     1144.95     44.43 o
  -4  -6   9      298.14      322.59     27.98 o
  -3  -6   9      119.68      129.06     12.52 o
  -2  -6   9       64.87       70.45     10.66 o
  -1  -6   9        4.11       -2.51      7.77 o
   0  -6   9      164.13      183.36     12.70 o
   1  -6   9       63.48       66.98      8.42 o
   2  -6   9       48.44       36.38      8.19 o
   3  -6   9        5.77        8.32      6.87 o
   4  -6   9      733.48      670.58     20.10 o
   5  -6   9     1014.53     1023.23     31.50 o
   6  -6   9       96.90       97.36     16.87 o
   7  -6   9      279.03      244.41     17.66 o
   8  -6   9        9.56       -2.37     13.54 o
   9  -6   9      243.62      227.28     21.75 o
  -9  -5   9        0.01       27.32     23.38 o
  -8  -5   9       89.34       89.75     29.37 o
  -7  -5   9      321.66      327.74     22.04 o
  -6  -5   9        2.12        5.22      9.27 o
  -5  -5   9        6.63       -4.22     15.79 o
  -4  -5   9       34.05       31.28     19.98 o
  -3  -5   9      131.10      135.53     12.72 o
  -2  -5   9       46.60       33.72      8.46 o
  -1  -5   9      226.20      242.99     18.31 o
   0  -5   9        7.44        5.66      6.22 o
   1  -5   9      377.17      375.72     13.03 o
   2  -5   9      352.31      349.05     12.91 o
   3  -5   9      644.78      597.11     17.30 o
   4  -5   9     2688.30     2814.31     58.31 o
   5  -5   9       24.04       18.68     10.40 o
   6  -5   9       26.47       21.50     10.36 o
   7  -5   9       28.79       39.52     14.13 o
   8  -5   9        3.24       17.54     14.69 o
   9  -5   9        2.29       22.88     17.80 o
  -9  -4   9        1.20       -8.70     16.41 o
  -8  -4   9      170.53      169.17     24.86 o
  -7  -4   9        5.27        3.18     13.82 o
  -6  -4   9        1.26        7.88     19.57 o
  -5  -4   9      244.09      236.80     23.42 o
  -4  -4   9      443.57      440.41     21.23 o
  -3  -4   9      136.43      141.46     19.81 o
  -2  -4   9       55.07       81.41     37.35 o
  -1  -4   9      198.00      199.20      9.26 o
   0  -4   9       97.46       71.20      7.50 o
   1  -4   9      272.13      256.30     10.20 o
   2  -4   9       52.04       58.32      7.34 o
   3  -4   9       65.14       59.36      7.37 o
   4  -4   9      667.29      654.55     18.37 o
   5  -4   9     1969.19     1951.77     48.88 o
   6  -4   9        8.38       13.15      9.44 o
   7  -4   9       65.74       58.94     12.02 o
   8  -4   9      354.00      356.27     18.69 o
   9  -4   9      238.72      252.54     18.53 o
  10  -4   9        5.16      -12.88     21.58 o
  -9  -3   9       64.74       38.81     21.41 o
  -8  -3   9      261.83      293.79     29.53 o
  -7  -3   9      218.60      194.30     16.06 o
  -6  -3   9        9.53        9.17      9.73 o
  -5  -3   9       59.09       87.73     11.46 o
  -4  -3   9       80.51       70.94     11.68 o
  -3  -3   9     1616.32     1690.77     50.53 o
  -2  -3   9     1603.88     1666.15     35.56 o
  -1  -3   9     1113.77     1168.17     26.33 o
   0  -3   9       34.26       31.55      6.52 o
   1  -3   9     1888.53     1879.05     39.29 o
   2  -3   9      149.95      172.73      8.49 o
   3  -3   9       55.40       56.22      6.62 o
   4  -3   9        0.66        2.58      5.46 o
   5  -3   9      486.71      543.32     19.38 o
   6  -3   9     1282.71     1266.26     35.47 o
   7  -3   9        6.09       11.71      9.60 o
   8  -3   9       16.78       30.61     12.53 o
   9  -3   9       71.82       43.48     12.81 o
  10  -3   9       74.99       45.97     15.91 o
 -10  -2   9      161.12      157.80     43.24 o
  -9  -2   9        5.78       12.29     12.02 o
  -8  -2   9       24.61       30.77     11.72 o
  -7  -2   9      508.68      526.01     18.79 o
  -6  -2   9      327.67      329.15     14.33 o
  -5  -2   9      407.86      433.94     15.58 o
  -4  -2   9     1145.47     1080.44     34.73 o
  -3  -2   9     1207.51     1141.55     55.71 o
  -2  -2   9      240.23      290.71     12.17 o
  -1  -2   9      156.07      157.54      9.52 o
   0  -2   9      673.11      600.44     15.42 o
   1  -2   9      162.91      137.52      7.18 o
   2  -2   9      307.42      280.21      9.79 o
   3  -2   9      678.43      671.98     17.09 o
   4  -2   9     1093.50     1123.99     26.02 o
   5  -2   9      386.91      417.78     16.78 o
   6  -2   9      208.28      206.20     14.17 o
   7  -2   9      792.88      861.76     27.62 o
   8  -2   9      117.96      106.62     13.48 o
   9  -2   9       21.63       23.52     22.77 o
  10  -2   9        2.73       62.43     32.32 o
 -10  -1   9        0.89       20.35     13.87 o
  -9  -1   9      449.73      490.74     24.88 o
  -8  -1   9        0.89       -1.81     25.31 o
  -7  -1   9      142.20      128.21     13.82 o
  -6  -1   9      262.96      275.83     12.85 o
  -5  -1   9       23.13       22.43      6.96 o
  -4  -1   9       44.12       62.16      7.09 o
  -3  -1   9     1395.88     1331.19     46.17 o
  -2  -1   9       39.45       28.92      8.65 o
  -1  -1   9     1287.26     1468.04     34.61 o
   0  -1   9        7.82       -1.29      4.28 o
   1  -1   9       67.76       58.09      4.75 o
   2  -1   9     1527.18     1732.63     36.09 o
   3  -1   9      360.15      296.53     10.15 o
   4  -1   9       78.79       76.88      6.90 o
   5  -1   9      121.69       92.60      7.59 o
   6  -1   9       83.11      104.86     20.48 o
   7  -1   9        6.32        8.93     13.32 o
   8  -1   9      908.88      922.11     30.11 o
   9  -1   9      137.90      129.23     23.18 o
  10  -1   9        0.01       18.48     16.72 o
 -10   0   9      104.24      104.20     21.78 o
  -9   0   9       12.83       -8.59      8.59 o
  -8   0   9       20.33       26.11     12.87 o
  -7   0   9        0.86        7.56     10.11 o
  -6   0   9      141.13      153.88      8.30 o
  -5   0   9      404.97      458.01     15.50 o
  -4   0   9     1728.82     1762.68     41.74 o
  -3   0   9     1107.28     1161.55     28.61 o
  -2   0   9     4907.62     4773.42     90.61 o
  -1   0   9      808.46      869.04     17.37 o
   0   0   9      371.90      304.63      9.16 o
   1   0   9        0.00        3.08      6.32 o
   2   0   9     2334.81     2465.94     49.49 o
   3   0   9      182.55      179.30      6.45 o
   4   0   9      320.66      327.63      9.44 o
   5   0   9        0.76        4.21      6.46 o
   6   0   9       57.14       68.96      7.71 o
   7   0   9      158.98      158.60     10.54 o
   8   0   9      190.55      174.56     14.39 o
   9   0   9        0.85        8.53     14.07 o
  10   0   9        0.86       23.14     22.23 o
 -10   1   9       80.54       90.97     16.62 o
  -9   1   9      271.38      316.38     30.48 o
  -8   1   9        6.10       28.71     17.56 o
  -7   1   9        0.30       10.23     10.39 o
  -6   1   9     1221.74     1120.55     30.98 o
  -5   1   9       19.36       33.93      8.79 o
  -4   1   9      730.77      707.06     36.96 o
  -3   1   9      316.02      291.85     14.10 o
  -2   1   9      135.41      132.33      8.48 o
  -1   1   9     3005.16     3021.51     67.81 o
   0   1   9        4.76        0.00      4.51 o
   1   1   9      207.27      201.01     10.78 o
   2   1   9     1984.22     2203.43     44.85 o
   3   1   9        5.88        0.89      4.55 o
   4   1   9       71.14       80.86      7.16 o
   5   1   9       38.05       43.37      5.57 o
   6   1   9      329.89      334.79     12.45 o
   7   1   9        0.82       12.57      6.49 o
   8   1   9      159.96      135.58      9.28 o
   9   1   9       85.81       96.08     18.85 o
  10   1   9       32.55       25.43     34.33 o
  -9   2   9       85.59       55.54     22.64 o
  -8   2   9       59.53       89.01     15.47 o
  -7   2   9      528.09      493.29     23.53 o
  -6   2   9      170.73      174.64     15.00 o
  -5   2   9        4.30       30.23     14.69 o
  -4   2   9       31.98       70.62     24.78 o
  -3   2   9       31.33       52.37      6.87 o
  -2   2   9     2886.46     2764.69     63.03 o
  -1   2   9      439.01      434.99     14.34 o
   0   2   9     1853.13     1850.05     48.93 o
   1   2   9       68.38       52.23      7.97 o
   2   2   9      439.61      381.18     11.64 o
   3   2   9      481.34      462.59     13.76 o
   4   2   9      567.39      571.45     15.99 o
   5   2   9      167.92      207.83     10.20 o
   6   2   9       18.47       45.66     12.27 o
   7   2   9      354.70      385.15     17.61 o
   8   2   9       19.04       23.25     10.69 o
   9   2   9       18.33       16.26     13.69 o
  10   2   9        0.02       19.60     15.32 o
  -9   3   9       66.69       47.52     18.05 o
  -8   3   9        4.89       -5.95     14.11 o
  -7   3   9       13.57       11.04     10.66 o
  -6   3   9       23.97       38.33     13.07 o
  -5   3   9      560.26      535.05     23.33 o
  -4   3   9       90.96       95.62     10.91 o
  -3   3   9      221.37      228.35     15.90 o
  -2   3   9       72.77       89.91     21.85 o
  -1   3   9      977.88     1101.89     39.32 o
   0   3   9        0.61        7.66      5.93 o
   1   3   9       25.80       36.09      8.16 o
   2   3   9       17.67       30.15      6.51 o
   3   3   9       23.77       33.94      6.59 o
   4   3   9       73.49       88.30      8.43 o
   5   3   9     1133.80     1162.48     27.80 o
   6   3   9      337.63      345.44     16.34 o
   7   3   9      254.54      271.96     15.64 o
   8   3   9        0.02       -1.36     11.95 o
   9   3   9      146.45      143.57     23.30 o
  10   3   9       97.30      155.81     22.47 o
  -9   4   9      141.45      106.40     32.94 o
  -8   4   9      343.91      308.23     26.29 o
  -7   4   9       56.81       81.39     14.42 o
  -6   4   9        9.07        6.82     14.18 o
  -5   4   9      194.61      219.83     17.59 o
  -4   4   9      720.87      710.27     27.09 o
  -3   4   9      449.19      436.07     20.11 o
  -2   4   9     2875.57     2746.76     63.17 o
  -1   4   9      284.47      259.43     11.52 o
   0   4   9      628.54      572.33     17.48 o
   1   4   9      194.51      184.90      9.60 o
   2   4   9      418.08      396.44     16.78 o
   3   4   9      156.91      145.29      9.47 o
   4   4   9      359.50      363.59     13.83 o
   5   4   9      685.61      736.03     23.22 o
   6   4   9      538.25      522.38     17.45 o
   7   4   9      162.32      151.30     15.04 o
   8   4   9       65.07       75.93     16.53 o
   9   4   9        4.93       13.51     16.94 o
  10   4   9       10.63       25.84     29.37 o
  -9   5   9       55.37       18.47     42.70 o
  -8   5   9      248.08      240.19     63.95 o
  -7   5   9       87.85       70.98     15.63 o
  -6   5   9       53.37       55.27     18.46 o
  -5   5   9        4.25       13.69     11.47 o
  -4   5   9      307.71      312.45     17.90 o
  -3   5   9      295.26      292.50     41.39 o
  -2   5   9     1272.19     1329.69     45.98 o
  -1   5   9        0.01        0.51      8.49 o
   0   5   9      942.55      820.07     49.06 o
   1   5   9      192.08      189.09     11.84 o
   2   5   9     1358.07     1338.32     30.74 o
   3   5   9      473.95      433.12     15.38 o
   4   5   9     1642.01     1541.97     40.76 o
   5   5   9      244.50      266.78     13.21 o
   6   5   9     1313.71     1244.42     42.14 o
   7   5   9       50.02       45.62     13.36 o
   8   5   9       66.17       54.92     22.03 o
   9   5   9       15.39        1.48     19.94 o
  -8   6   9        1.51       -4.19     19.32 o
  -7   6   9      405.64      429.97     25.41 o
  -6   6   9       52.50       48.74     14.39 o
  -5   6   9       13.62       33.29     13.16 o
  -4   6   9      193.13      176.68     25.02 o
  -3   6   9      358.56      360.74     19.68 o
  -2   6   9      611.89      638.70     26.46 o
  -1   6   9      509.84      511.71     23.12 o
   0   6   9      978.09     1029.01     54.76 o
   1   6   9       45.88       55.88     12.68 o
   2   6   9        5.78       11.65     17.35 o
   3   6   9      874.79      868.49     27.57 o
   4   6   9      156.89      139.95     11.14 o
   5   6   9     1180.95     1245.23     31.06 o
   6   6   9      104.99      109.49     11.43 o
   7   6   9      183.83      177.24     17.33 o
   8   6   9       31.43       74.74     24.12 o
   9   6   9        0.01       12.72     22.64 o
  -7   7   9        0.51        8.45     13.56 o
  -6   7   9      182.22      164.54     24.61 o
  -5   7   9        3.52       12.53     13.54 o
  -4   7   9      332.38      349.73     20.97 o
  -3   7   9        1.40        6.41     12.68 o
  -2   7   9      195.27      208.59     25.76 o
  -1   7   9       24.77       26.05     11.52 o
   0   7   9      281.60      249.50     18.56 o
   1   7   9      333.78      299.56     19.71 o
   2   7   9       51.11       31.14     28.14 o
   3   7   9       18.79       28.68     13.10 o
   4   7   9        0.92       -1.27     10.73 o
   5   7   9      132.51      132.53     13.71 o
   6   7   9       84.52       75.26     13.22 o
   7   7   9      119.73      107.64     23.79 o
   8   7   9      234.93      241.45     35.11 o
  -6   8   9      102.90       80.52     27.44 o
  -5   8   9      199.98      231.66     45.57 o
  -4   8   9      652.83      641.36     30.23 o
  -3   8   9       78.97       70.84     31.71 o
  -2   8   9       84.28       86.60     15.75 o
  -1   8   9       57.28       57.95     15.28 o
   0   8   9       14.63       -0.87     12.08 o
   1   8   9        0.63      -11.46     11.46 o
   2   8   9       41.11       21.01     13.72 o
   3   8   9      681.99      638.54     37.66 o
   4   8   9       20.90       -6.06     20.14 o
   5   8   9      357.07      343.52     23.65 o
   6   8   9        0.89       29.28     29.37 o
  -5   9   9      300.61      294.15     19.30 o
  -4   9   9       82.63       61.87     16.66 o
  -3   9   9        6.63       15.38     16.87 o
  -2   9   9      108.42       88.09     17.39 o
  -1   9   9       86.25       99.08     23.09 o
   0   9   9      195.56      243.00     20.91 o
   1   9   9       91.14       90.52     16.68 o
   2   9   9      373.29      298.49     31.30 o
   3   9   9       60.99       23.35     15.92 o
   4   9   9       10.71       17.81     15.09 o
   5   9   9       24.50       10.33     15.47 o
   6   9   9      129.53       98.04     27.65 o
  -4  10   9      233.97      263.34     24.77 o
  -3  10   9      207.26      258.61     25.74 o
  -2  10   9       16.97       17.47     20.72 o
  -1  10   9      172.32      164.73     20.24 o
   0  10   9      165.79      148.57     28.18 o
   1  10   9      122.16      101.48     21.13 o
   2  10   9        7.39       28.16     15.32 o
   3  10   9      445.55      436.10     29.21 o
   4  10   9       12.42       27.66     17.88 o
   5  10   9      241.40      209.60     24.69 o
  -1  11   9       42.56       58.72     52.47 o
   0  11   9      162.23      132.63     20.07 o
   1  11   9       12.98        2.87     22.23 o
   2  11   9       58.47       75.00     19.68 o
  -4 -10  10      335.33      341.92     26.71 o
  -3 -10  10      155.62      180.86     47.01 o
  -2 -10  10       98.05      118.26     19.41 o
  -1 -10  10       38.32       10.13     19.16 o
   0 -10  10        0.06       -2.03     21.70 o
   1 -10  10       94.61       98.62     20.67 o
   2 -10  10       46.00       24.10     23.34 o
   3 -10  10      299.58      357.63     25.21 o
   4 -10  10        7.10       47.09     23.79 o
  -5  -9  10       22.78       41.55     15.79 o
  -4  -9  10       14.23       -4.49     11.40 o
  -3  -9  10        5.94        0.98     13.58 o
  -2  -9  10      138.75      145.81     15.85 o
  -1  -9  10       78.38       96.06     28.49 o
   0  -9  10       69.43       60.87     15.31 o
   1  -9  10       10.76       18.62     13.11 o
   2  -9  10        7.43        5.06     11.81 o
   3  -9  10      271.53      238.58     20.54 o
   4  -9  10      131.46      167.04     26.99 o
   5  -9  10       22.55       31.08     15.51 o
   6  -9  10       17.93       44.71     20.35 o
  -6  -8  10      134.67      128.06     20.73 o
  -5  -8  10      337.82      349.55     19.40 o
  -4  -8  10      135.16      116.93     13.72 o
  -3  -8  10      563.08      598.26     23.60 o
  -2  -8  10      220.86      214.18     16.41 o
  -1  -8  10     1796.59     1858.84     48.89 o
   0  -8  10       74.09       47.74     11.30 o
   1  -8  10      223.90      227.46     15.10 o
   2  -8  10      134.97      125.64     13.18 o
   3  -8  10      210.05      183.37     14.36 o
   4  -8  10        6.77       -3.38     11.45 o
   5  -8  10        3.18        2.40     25.47 o
   6  -8  10       70.65       81.30     15.90 o
   7  -8  10      270.45      203.79     27.48 o
  -7  -7  10        0.01      -11.38     33.02 o
  -6  -7  10      208.92      198.40     19.11 o
  -5  -7  10      168.44      187.49     37.86 o
  -4  -7  10      521.92      578.39     22.61 o
  -3  -7  10       42.42       29.03     12.68 o
  -2  -7  10        0.62       11.10      9.03 o
  -1  -7  10       32.24       20.34      9.75 o
   0  -7  10      154.10      159.16     13.09 o
   1  -7  10      264.05      271.99     14.90 o
   2  -7  10      469.68      410.79     22.07 o
   3  -7  10       19.98       28.00      9.67 o
   4  -7  10      107.76       94.17      9.79 o
   5  -7  10       22.95       50.92     13.76 o
   6  -7  10       84.48       59.81     17.52 o
   7  -7  10        2.08       -2.26     11.60 o
   8  -7  10      244.15      225.78     31.09 o
  -8  -6  10       83.34       97.55     25.76 o
  -7  -6  10      316.44      353.30     28.63 o
  -6  -6  10        1.19       14.93     13.11 o
  -5  -6  10       56.20       56.61     33.80 o
  -4  -6  10       66.06       50.77     11.35 o
  -3  -6  10       70.21       69.95     10.89 o
  -2  -6  10       76.74       71.02     11.01 o
  -1  -6  10      339.01      300.94     15.36 o
   0  -6  10       49.99       50.95     10.33 o
   1  -6  10      851.15      827.02     25.36 o
   2  -6  10       22.07       25.23     11.30 o
   3  -6  10      104.58      100.77      9.41 o
   4  -6  10      714.49      640.59     18.99 o
   5  -6  10      171.61      182.45     15.13 o
   6  -6  10      112.79      122.70     13.92 o
   7  -6  10        9.96       -4.02     10.54 o
   8  -6  10        1.96       28.64     17.69 o
  -8  -5  10      294.73      282.55     33.39 o
  -7  -5  10       17.10       13.02     13.78 o
  -6  -5  10        6.37      -10.96     10.96 o
  -5  -5  10      667.90      695.39     29.06 o
  -4  -5  10       28.64       32.32     13.28 o
  -3  -5  10     1313.42     1430.50     60.76 o
  -2  -5  10      509.13      590.61     20.72 o
  -1  -5  10      176.96      188.41     18.05 o
   0  -5  10       51.35       33.42     13.14 o
   1  -5  10       65.44       66.14      8.67 o
   2  -5  10       88.10       72.26      7.99 o
   3  -5  10      470.12      419.46     13.97 o
   4  -5  10       18.15       11.59      8.06 o
   5  -5  10       11.56       18.84      9.59 o
   6  -5  10        2.00        2.75     14.71 o
   7  -5  10      270.14      257.69     18.81 o
   8  -5  10      402.91      404.70     28.02 o
   9  -5  10        9.20        5.58     16.09 o
  -9  -4  10       19.84      -15.75     20.02 o
  -8  -4  10      351.30      436.30     37.41 o
  -7  -4  10      399.91      399.74     23.09 o
  -6  -4  10       46.96       52.99     11.77 o
  -5  -4  10       31.54       24.17     11.23 o
  -4  -4  10      222.12      211.75     16.76 o
  -3  -4  10      540.37      537.15     19.10 o
  -2  -4  10      575.53      621.82     20.35 o
  -1  -4  10     2054.57     2115.45     51.15 o
   0  -4  10       95.52       97.88      8.01 o
   1  -4  10      481.81      510.40     15.18 o
   2  -4  10        0.64        5.85      9.19 o
   3  -4  10      269.31      295.41     11.54 o
   4  -4  10       54.34       65.88      7.71 o
   5  -4  10        0.45        8.46     12.72 o
   6  -4  10     2232.34     2090.01     53.47 o
   7  -4  10        0.08        7.92     10.58 o
   8  -4  10       12.13      -14.46     20.84 o
   9  -4  10       14.83       -2.88     14.04 o
  -9  -3  10       25.32       71.54     23.22 o
  -8  -3  10       42.53       26.09     16.41 o
  -7  -3  10      166.93      179.30     15.25 o
  -6  -3  10       31.39       44.08     12.30 o
  -5  -3  10     1364.91     1362.65     45.04 o
  -4  -3  10       51.69       47.20     12.10 o
  -3  -3  10     2001.42     2023.90     49.16 o
  -2  -3  10     1401.98     1448.13     33.69 o
  -1  -3  10      250.52      250.23     10.40 o
   0  -3  10      231.66      230.99      9.88 o
   1  -3  10        2.55        4.99      5.10 o
   2  -3  10      623.96      626.72     16.62 o
   3  -3  10      287.50      265.92     10.76 o
   4  -3  10       81.53       82.87      7.90 o
   5  -3  10      637.32      573.88     20.63 o
   6  -3  10      996.40     1021.98     41.38 o
   7  -3  10       83.11       46.55     15.74 o
   8  -3  10      303.27      330.11     24.63 o
   9  -3  10        6.79       52.34     19.14 o
  10  -3  10        1.73       52.51     38.89 o
  -9  -2  10       32.79       49.44     23.79 o
  -8  -2  10      137.93      169.07     20.35 o
  -7  -2  10       25.87       24.70      7.71 o
  -6  -2  10      212.31      220.40     13.72 o
  -5  -2  10       81.39       83.19     13.13 o
  -4  -2  10      164.47      224.47     13.60 o
  -3  -2  10      786.28      822.23     24.75 o
  -2  -2  10       15.00       13.18      7.04 o
  -1  -2  10      919.34      960.29     22.49 o
   0  -2  10       89.90       83.30      6.87 o
   1  -2  10      328.54      337.90     10.75 o
   2  -2  10      303.19      295.66     10.29 o
   3  -2  10      180.70      168.44     10.40 o
   4  -2  10     1625.12     1570.86     34.52 o
   5  -2  10       84.66      100.22     10.35 o
   6  -2  10     1819.59     1814.59     46.95 o
   7  -2  10        1.60        1.31     11.60 o
   8  -2  10      130.66      110.98     17.23 o
   9  -2  10       89.41      128.71     21.52 o
  10  -2  10       23.63       11.89     24.53 o
  -9  -1  10        0.58       -5.57     12.80 o
  -8  -1  10       20.50        1.58     10.06 o
  -7  -1  10       42.19       57.34     12.70 o
  -6  -1  10      220.52      207.09     11.54 o
  -5  -1  10     2360.24     2289.85     92.40 o
  -4  -1  10      282.16      272.65     10.76 o
  -3  -1  10     2414.97     2421.44     48.63 o
  -2  -1  10       15.08       17.03      6.23 o
  -1  -1  10       51.65       79.66      6.43 o
   0  -1  10        4.09        6.28      4.45 o
   1  -1  10        0.08        3.37      6.04 o
   2  -1  10       32.04       33.56      4.94 o
   3  -1  10      651.85      645.16     16.74 o
   4  -1  10        0.33        7.84      7.31 o
   5  -1  10       89.54       92.04      7.97 o
   6  -1  10        1.32      -18.79     18.79 o
   7  -1  10       30.70       31.25     14.10 o
   8  -1  10       22.23       37.13     16.86 o
   9  -1  10        8.65       -1.02     12.73 o
  10  -1  10       12.14       -0.57     16.07 o
  -9   0  10        7.79        3.89     10.36 o
  -8   0  10      620.48      689.60     27.76 o
  -7   0  10       30.05       29.43     10.97 o
  -6   0  10      492.21      461.90     14.43 o
  -5   0  10      225.24      229.09     11.70 o
  -4   0  10      426.70      464.13     15.23 o
  -3   0  10       34.91       27.47      5.46 o
  -2   0  10       40.36       48.01      7.98 o
  -1   0  10        0.90        2.14      3.88 o
   0   0  10       98.17      102.93      8.40 o
   1   0  10        7.77        0.76      5.96 o
   2   0  10     1012.69      930.49     26.31 o
   3   0  10        9.28       10.76     11.32 o
   4   0  10     4007.90     4216.26     99.87 o
   5   0  10      101.38       92.14     10.03 o
   6   0  10     1681.49     1666.58     56.32 o
   7   0  10        0.66        5.56     12.41 o
   8   0  10      615.00      588.03     30.88 o
   9   0  10        0.45       12.98     15.26 o
  10   0  10      329.64      333.30     41.88 o
  -9   1  10      144.84      193.58     16.93 o
  -8   1  10       81.86       76.71     12.46 o
  -7   1  10      129.50      141.71     15.34 o
  -6   1  10     1203.94     1069.44     30.28 o
  -5   1  10     1697.26     1531.48     47.32 o
  -4   1  10      201.12      201.13     13.99 o
  -3   1  10     1959.65     1946.24     46.50 o
  -2   1  10       92.94       98.98     10.18 o
  -1   1  10        0.90        0.69      5.22 o
   0   1  10      433.57      442.52     12.17 o
   1   1  10       57.43       75.03      8.37 o
   2   1  10      361.18      442.19     16.34 o
   3   1  10       94.18      111.99      9.87 o
   4   1  10      121.92      111.15      9.67 o
   5   1  10       43.04       49.34      8.97 o
   6   1  10       72.56       67.21     23.71 o
   7   1  10       19.94       51.91     15.89 o
   8   1  10      388.02      337.80     23.72 o
   9   1  10       15.36       18.80     15.41 o
  10   1  10       19.84       21.53     15.86 o
  -9   2  10        9.98       69.33     28.55 o
  -8   2  10       43.67       51.05     23.09 o
  -7   2  10       15.57       19.76     10.00 o
  -6   2  10      501.98      427.86     27.44 o
  -5   2  10      154.62      163.72     15.72 o
  -4   2  10      897.32      857.55     51.11 o
  -3   2  10       28.90       42.35      7.19 o
  -2   2  10        0.16        3.62     11.49 o
  -1   2  10       73.85       92.38      7.61 o
   0   2  10      227.90      247.84     14.59 o
   1   2  10       25.94       25.50      8.30 o
   2   2  10      325.64      300.57     11.83 o
   3   2  10      116.97      102.89      9.58 o
   4   2  10      818.57      779.76     24.57 o
   5   2  10        8.62        7.92     11.30 o
   6   2  10     1658.33     1603.18     74.99 o
   7   2  10       48.33       68.46     15.52 o
   8   2  10       29.39      -11.54     12.82 o
   9   2  10       88.44      108.99     19.96 o
  10   2  10       49.57       55.89     51.28 o
  -9   3  10       77.20      124.18     18.79 o
  -8   3  10       39.84       57.04     16.45 o
  -7   3  10      133.60      119.15     21.49 o
  -6   3  10       87.23      106.80     14.59 o
  -5   3  10      359.14      387.68     46.97 o
  -4   3  10       78.73       79.49      8.87 o
  -3   3  10        2.43       20.22     12.79 o
  -2   3  10     1017.66      981.71     26.44 o
  -1   3  10      272.83      252.08     11.32 o
   0   3  10      250.62      246.47     11.24 o
   1   3  10      421.24      390.26     20.37 o
   2   3  10      297.09      279.44     12.78 o
   3   3  10        1.09       -3.67      7.22 o
   4   3  10      121.62      134.63     11.70 o
   5   3  10       60.60       67.99     10.35 o
   6   3  10     1101.53     1132.27     42.59 o
   7   3  10        0.06       -8.85     18.05 o
   8   3  10      173.44      204.40     22.19 o
   9   3  10       15.31       24.36     17.80 o
  10   3  10       14.42       25.96     17.38 o
  -9   4  10       22.51       37.48     27.81 o
  -8   4  10       36.82       64.71     34.91 o
  -7   4  10        1.48        1.69     10.82 o
  -6   4  10        7.97       20.46     12.36 o
  -5   4  10       81.14       70.26     27.57 o
  -4   4  10       74.05       53.55     11.23 o
  -3   4  10      199.66      202.71     17.60 o
  -2   4  10      132.47      142.62     24.37 o
  -1   4  10      327.89      325.15     21.07 o
   0   4  10      596.68      529.51     17.46 o
   1   4  10      126.89      124.43      9.17 o
   2   4  10      876.53      808.46     30.17 o
   3   4  10      337.76      334.79     17.16 o
   4   4  10       49.17       70.23     12.82 o
   5   4  10        1.50       -8.13      8.13 o
   6   4  10     1622.53     1533.28     42.75 o
   7   4  10      129.92       98.17     16.74 o
   8   4  10      390.09      417.30     26.84 o
   9   4  10      128.07      127.16     20.99 o
  10   4  10      172.25      263.11     26.31 o
  -8   5  10        0.12      -10.99     14.19 o
  -7   5  10        2.45      -10.03     10.03 o
  -6   5  10       45.34       52.37     14.00 o
  -5   5  10      290.81      288.22     46.68 o
  -4   5  10      504.98      483.24     23.37 o
  -3   5  10      101.37       99.20     21.13 o
  -2   5  10       60.52       53.23     12.16 o
  -1   5  10       34.01       32.19     10.76 o
   0   5  10     1381.00     1375.97     43.30 o
   1   5  10      531.79      498.79     21.69 o
   2   5  10      145.20      133.32     17.87 o
   3   5  10      160.16      142.40     12.61 o
   4   5  10     1891.14     1940.64     50.68 o
   5   5  10      606.17      567.07     28.91 o
   6   5  10        4.45       13.58     10.54 o
   7   5  10        2.18       42.25     25.60 o
   8   5  10       91.51       89.91     22.27 o
   9   5  10        2.78        6.76     15.48 o
  -8   6  10        1.00       14.76     17.02 o
  -7   6  10       30.72       20.44     13.74 o
  -6   6  10       23.91       40.32     14.35 o
  -5   6  10      281.56      252.19     19.52 o
  -4   6  10       14.90        0.80     11.36 o
  -3   6  10      221.72      208.18     17.91 o
  -2   6  10       52.29       17.23     20.67 o
  -1   6  10       93.85       80.62     12.83 o
   0   6  10      152.72      158.97     17.72 o
   1   6  10       15.21       12.03     10.29 o
   2   6  10       26.28       34.05     21.82 o
   3   6  10      102.58       99.79     12.45 o
   4   6  10      475.66      431.38     23.78 o
   5   6  10       20.33       21.45     10.37 o
   6   6  10      250.60      246.96     21.80 o
   7   6  10      364.90      371.05     25.13 o
   8   6  10       20.31       46.27     24.86 o
   9   6  10       97.30      129.30     32.24 o
  -7   7  10        2.16       17.94     14.95 o
  -6   7  10       91.56      123.66     19.32 o
  -5   7  10       52.11       44.89     14.71 o
  -4   7  10      116.36      105.09     16.10 o
  -3   7  10      151.37      168.24     23.92 o
  -2   7  10      330.31      304.22     20.03 o
  -1   7  10      199.43      205.54     17.81 o
   0   7  10      872.22      855.09     32.97 o
   1   7  10       19.99       20.32     16.16 o
   2   7  10       53.61       45.17     19.61 o
   3   7  10       29.39       31.15     13.76 o
   4   7  10      111.54      105.92     26.09 o
   5   7  10       48.50       56.71     15.94 o
   6   7  10      733.44      756.19     48.73 o
   8   7  10      304.13      359.42     34.79 o
  -6   8  10       22.35       27.24     15.92 o
  -5   8  10       52.01       80.76     21.86 o
  -4   8  10       20.92       21.39     23.01 o
  -3   8  10      604.78      603.08     29.64 o
  -2   8  10      130.39       92.47     36.14 o
  -1   8  10      160.46      141.66     16.04 o
   0   8  10      122.73      104.71     15.12 o
   1   8  10       52.28       57.33     15.98 o
   2   8  10      131.88      115.49     16.68 o
   3   8  10      454.69      424.52     45.57 o
   4   8  10       58.32       70.39     26.42 o
   5   8  10       66.39      100.58     27.73 o
   6   8  10      196.70      172.86     31.42 o
  -5   9  10       42.09       68.42     15.69 o
  -4   9  10        2.60       20.15     15.78 o
  -3   9  10      138.35      137.32     17.51 o
  -2   9  10      210.60      238.77     20.44 o
  -1   9  10      329.35      297.52     21.89 o
   0   9  10      367.16      318.31     29.41 o
   1   9  10       97.83      109.83     18.55 o
   2   9  10      401.52      308.92     41.60 o
   3   9  10        1.00       -3.12     17.23 o
   4   9  10      163.00      188.86     32.49 o
   5   9  10        0.00      -20.18     20.18 o
   6   9  10      420.03      423.25     41.84 o
  -3  10  10       61.92       37.60     17.50 o
  -2  10  10       11.80       36.78     22.73 o
  -1  10  10      248.65      277.70     34.99 o
   0  10  10       29.21       36.33     41.68 o
   1  10  10       68.27       56.40     16.56 o
   2  10  10        0.36       25.03     17.87 o
   3  10  10      139.58       97.55     24.20 o
   4  10  10       45.59       42.66     26.50 o
  -3 -10  11      212.50      183.82     21.20 o
  -2 -10  11      222.17      189.21     37.29 o
  -1 -10  11      191.71      223.85     23.13 o
   0 -10  11      125.86      127.50     19.12 o
   1 -10  11        2.71       23.67     16.46 o
   2 -10  11        1.93       27.26     26.54 o
   3 -10  11        0.11       47.10     16.04 o
  -5  -9  11      122.21      100.90     16.05 o
  -4  -9  11        5.56       14.76     12.30 o
  -3  -9  11       68.76       54.33     14.59 o
  -2  -9  11      143.28      150.86     18.58 o
  -1  -9  11       13.46       22.21     10.79 o
   0  -9  11        6.46       -9.69     10.36 o
   1  -9  11      709.34      702.41     31.32 o
   2  -9  11       30.41       32.33     49.51 o
   3  -9  11        5.44       19.62     14.25 o
  -6  -8  11      493.30      519.46     30.95 o
  -5  -8  11        2.57       55.23     20.09 o
  -4  -8  11      427.75      457.71     22.16 o
  -3  -8  11       24.98       23.90     12.27 o
  -2  -8  11       83.70       87.08     13.55 o
  -1  -8  11      206.99      184.78     21.28 o
   0  -8  11       33.24       33.74     18.54 o
   1  -8  11        6.27       13.08     10.59 o
   2  -8  11      140.67      110.39     12.90 o
   3  -8  11       37.84       12.71      9.96 o
   4  -8  11       77.77       34.62     18.05 o
   5  -8  11      140.09      163.18     29.62 o
   6  -8  11       14.56      -11.98     21.49 o
  -7  -7  11      209.48      210.16     55.09 o
  -6  -7  11        4.21        3.48     15.25 o
  -5  -7  11        2.60       20.02     31.26 o
  -4  -7  11      346.49      352.93     19.98 o
  -3  -7  11        0.86       -4.87     10.18 o
  -2  -7  11       47.68       41.37     18.89 o
  -1  -7  11       11.93       27.40     13.36 o
   0  -7  11       26.93       34.13     12.55 o
   1  -7  11      163.36      141.69     12.25 o
   2  -7  11       20.25       39.55     11.88 o
   3  -7  11      162.03      158.94     11.10 o
   4  -7  11      154.34      146.95     16.27 o
   5  -7  11       25.69       42.58     18.58 o
   6  -7  11      242.16      194.83     19.78 o
   7  -7  11       24.77       18.79     19.69 o
  -8  -6  11        0.74        7.63     25.02 o
  -7  -6  11      196.45      199.94     22.30 o
  -6  -6  11        0.01       14.28     18.05 o
  -5  -6  11       35.72       43.77     13.76 o
  -4  -6  11       25.96       39.10     14.76 o
  -3  -6  11      174.43      178.22     13.96 o
  -2  -6  11       44.97       49.94     12.65 o
  -1  -6  11      368.04      375.00     17.83 o
   0  -6  11       33.38       29.01      9.91 o
   1  -6  11      394.44      376.02     17.11 o
   2  -6  11       39.26       39.14      8.58 o
   3  -6  11      370.02      391.36     15.00 o
   4  -6  11        1.48        6.92      9.00 o
   5  -6  11      103.04      112.69     17.67 o
   6  -6  11       45.25       54.67     16.27 o
   7  -6  11      171.78      191.81     21.52 o
   8  -6  11       34.96       31.25     20.06 o
  -8  -5  11       52.16       68.42     26.17 o
  -7  -5  11      287.51      302.60     21.61 o
  -6  -5  11      133.59      138.58     17.64 o
  -5  -5  11       27.77       22.07     12.80 o
  -4  -5  11       56.20       61.15     11.17 o
  -3  -5  11       55.84       62.52     11.60 o
  -2  -5  11      215.62      209.72     17.21 o
  -1  -5  11      422.22      446.84     32.75 o
   0  -5  11      101.65      113.97     11.83 o
   1  -5  11      235.82      224.41     11.69 o
   2  -5  11      762.44      800.18     21.30 o
   3  -5  11        6.00        2.51      8.02 o
   4  -5  11      468.90      462.64     22.16 o
   5  -5  11      989.30      938.53     69.12 o
   6  -5  11      292.25      294.79     27.16 o
   7  -5  11       33.27       57.92     18.95 o
   8  -5  11       50.89        2.74     13.75 o
   9  -5  11       15.41       68.26     24.61 o
  -8  -4  11       73.87       66.62     25.27 o
  -7  -4  11       14.09       19.13     11.98 o
  -6  -4  11       27.18       34.38     14.05 o
  -5  -4  11       77.57       72.90     12.47 o
  -4  -4  11     1335.15     1393.31     37.45 o
  -3  -4  11      840.38      891.70     42.29 o
  -2  -4  11       81.32       78.44     11.78 o
  -1  -4  11       45.47       33.90     15.42 o
   0  -4  11      188.67      219.14     10.48 o
   1  -4  11       16.40       12.76      6.38 o
   2  -4  11      123.50      150.56      9.47 o
   3  -4  11       19.45       26.57     13.06 o
   4  -4  11     5329.97     5383.73    126.19 o
   5  -4  11       84.02       71.95     14.54 o
   6  -4  11      304.39      310.41     22.79 o
   7  -4  11      184.70      209.54     23.83 o
   8  -4  11       54.90       50.80     18.40 o
   9  -4  11        8.43        3.95     30.07 o
  -9  -3  11       12.37       40.69     21.99 o
  -8  -3  11       50.28       80.15     23.46 o
  -7  -3  11      508.72      531.52     24.91 o
  -6  -3  11       25.40       34.11     10.17 o
  -5  -3  11      435.41      379.59     20.09 o
  -4  -3  11      107.23      123.73     12.93 o
  -3  -3  11      127.55      140.43     11.90 o
  -2  -3  11       71.65       67.49      9.22 o
  -1  -3  11      283.75      266.35     10.90 o
   0  -3  11        0.98        3.54      8.18 o
   1  -3  11      286.17      260.79     10.42 o
   2  -3  11        5.09        5.36      7.60 o
   3  -3  11      257.52      278.48     13.72 o
   4  -3  11      634.34      675.75     22.62 o
   5  -3  11       50.32       58.52     15.05 o
   6  -3  11        0.26       -1.68     12.55 o
   7  -3  11      328.02      316.91     21.88 o
   8  -3  11        2.83       -8.46     13.14 o
   9  -3  11        0.28       -1.80     23.79 o
  -9  -2  11      131.98      122.19     14.56 o
  -8  -2  11       45.80       59.18     15.63 o
  -7  -2  11        2.15       22.89      8.45 o
  -6  -2  11       25.93       44.59      9.43 o
  -5  -2  11        1.14       14.53      9.89 o
  -4  -2  11      581.70      625.32     24.17 o
  -3  -2  11      804.12      855.78     24.56 o
  -2  -2  11      447.06      433.96     15.78 o
  -1  -2  11      375.34      405.35     12.85 o
   0  -2  11        4.33        2.03      5.67 o
   1  -2  11      169.51      183.43     11.09 o
   2  -2  11     1232.83     1270.76     34.52 o
   3  -2  11      224.90      213.56     12.07 o
   4  -2  11      306.18      302.27     14.47 o
   5  -2  11      146.69      169.51     18.22 o
   6  -2  11      161.35      213.43     19.37 o
   7  -2  11       83.05       61.48     14.55 o
   8  -2  11      375.34      400.48     25.39 o
   9  -2  11        0.03       -9.84     13.95 o
  10  -2  11      236.50      278.71     88.19 o
  -9  -1  11        8.22       -4.57      9.38 o
  -8  -1  11      201.00      205.22     13.86 o
  -7  -1  11       79.82       74.95     10.52 o
  -6  -1  11      697.11      664.29     20.56 o
  -5  -1  11       26.66       24.03      5.97 o
  -4  -1  11       96.37       75.40      9.73 o
  -3  -1  11      565.74      660.65     20.17 o
  -2  -1  11       69.98       75.09      7.95 o
  -1  -1  11     1289.18     1312.29     28.93 o
   0  -1  11      479.05      451.07     20.17 o
   1  -1  11      147.22      179.97     12.71 o
   2  -1  11        0.05        3.42      6.92 o
   3  -1  11      320.80      326.66     14.30 o
   4  -1  11     1123.46     1142.63     32.89 o
   5  -1  11        9.11       14.59     10.63 o
   6  -1  11      641.07      632.85     34.83 o
   7  -1  11       37.81       49.05     14.49 o
   8  -1  11      206.25      196.03     20.53 o
   9  -1  11        3.28       30.46     16.87 o
  10  -1  11       13.99        5.24     21.45 o
  -9   0  11        8.14        1.65      8.72 o
  -8   0  11       20.55       12.69     10.40 o
  -7   0  11        4.39       11.79      8.88 o
  -6   0  11     3648.87     3610.41     82.17 o
  -5   0  11      204.92      204.96     11.26 o
  -4   0  11      189.04      181.98     14.97 o
  -3   0  11      495.67      442.49     21.82 o
  -2   0  11      411.78      403.54     11.62 o
  -1   0  11        0.13        3.28      4.47 o
   0   0  11     2210.72     2407.69     58.74 o
   1   0  11       32.52       30.51      7.81 o
   2   0  11     4022.46     4510.58    105.79 o
   3   0  11      104.68      101.70     10.22 o
   4   0  11      416.18      427.43     16.81 o
   5   0  11       37.63       29.27     10.81 o
   6   0  11      490.70      389.38     60.67 o
   7   0  11       17.66       -1.29     12.78 o
   8   0  11     1324.13     1235.70     47.22 o
   9   0  11       15.82        9.60     14.11 o
  10   0  11      232.00      289.38     25.39 o
  -9   1  11       85.55       82.79     15.99 o
  -8   1  11        1.81       23.84     20.96 o
  -7   1  11        0.37       14.85      9.36 o
  -6   1  11      804.76      748.70     47.17 o
  -5   1  11      177.48      171.55     20.31 o
  -4   1  11        1.37       19.61      9.66 o
  -3   1  11     1989.53     1913.72     45.90 o
  -2   1  11       98.98      106.33     11.84 o
  -1   1  11     2039.79     1855.91     55.04 o
   0   1  11      232.34      214.36     11.60 o
   1   1  11      317.24      330.69     14.05 o
   2   1  11        3.00        2.33      9.58 o
   3   1  11      272.02      276.28     13.99 o
   4   1  11       45.92       68.45      9.83 o
   5   1  11      302.80      300.28     15.09 o
   6   1  11       75.81      104.95     17.00 o
   7   1  11      381.73      342.90     23.27 o
   8   1  11       71.70       77.22     16.30 o
   9   1  11       34.20       48.90     27.69 o
  10   1  11        7.30       35.81     17.06 o
  -9   2  11       83.93       37.41     21.49 o
  -8   2  11       85.58      123.97     26.58 o
  -7   2  11        8.34        4.67     11.41 o
  -6   2  11       10.75       15.50     20.22 o
  -5   2  11      396.44      350.10     31.30 o
  -4   2  11      327.24      325.51     14.35 o
  -3   2  11        3.77       25.27      7.26 o
  -2   2  11      214.93      214.95     11.17 o
  -1   2  11      537.81      497.03     22.00 o
   0   2  11       43.25       51.04     10.17 o
   1   2  11      262.59      254.40     17.36 o
   2   2  11      485.41      487.98     18.11 o
   3   2  11      100.78       95.20     11.16 o
   4   2  11       48.37       53.02      9.18 o
   5   2  11       12.69       28.54      9.32 o
   6   2  11      313.35      358.28     40.98 o
   7   2  11       93.54       58.34     15.91 o
   8   2  11      423.64      467.20     28.67 o
   9   2  11        0.10       21.09     14.86 o
  10   2  11      195.18      194.14     22.14 o
  -9   3  11       88.66       99.36     24.08 o
  -8   3  11        3.23       -8.09     13.95 o
  -7   3  11        0.62        2.66     11.11 o
  -6   3  11       14.36       26.75     14.03 o
  -5   3  11        7.79       11.55     24.33 o
  -4   3  11      250.82      232.15     19.38 o
  -3   3  11      938.28      832.26     23.93 o
  -2   3  11       56.45       49.11      8.11 o
  -1   3  11      397.97      341.52     13.07 o
   0   3  11        0.04        2.56      8.14 o
   1   3  11       42.51       49.38      9.14 o
   2   3  11      521.54      570.01     20.28 o
   3   3  11       18.23       22.95      8.96 o
   4   3  11       68.93       98.75     18.96 o
   5   3  11      118.16      100.36     12.93 o
   6   3  11      200.90      170.70     18.15 o
   7   3  11      183.36      177.37     22.48 o
   8   3  11        1.09       52.18     21.91 o
   9   3  11       60.75       63.70     18.13 o
  10   3  11       59.96       71.84     18.47 o
  -8   4  11       57.76       41.48     14.08 o
  -7   4  11        3.90       10.41     24.57 o
  -6   4  11        0.39       -7.93     10.14 o
  -5   4  11      122.08      116.35     18.01 o
  -4   4  11       87.58       94.20     13.83 o
  -3   4  11       95.13       85.46     11.77 o
  -2   4  11     1062.51     1016.28     34.32 o
  -1   4  11     1440.59     1333.92     79.18 o
   0   4  11       10.42        1.43      7.90 o
   1   4  11      156.55      157.54     11.94 o
   2   4  11        0.04        3.60      7.79 o
   3   4  11        0.42       -7.94      7.94 o
   4   4  11     2180.93     2200.76     56.57 o
   5   4  11      176.29      166.25     21.03 o
   6   4  11     1317.69     1298.90     47.19 o
   7   4  11        6.57       46.44     21.58 o
   8   4  11      177.53      205.57     20.12 o
   9   4  11       13.27        1.30     13.48 o
  -8   5  11      274.56      262.16     68.67 o
  -7   5  11       70.63       88.82     34.25 o
  -6   5  11        5.95       24.85     18.66 o
  -5   5  11      235.31      228.94     19.11 o
  -4   5  11      137.03      129.82     15.53 o
  -3   5  11      520.27      520.46     24.34 o
  -2   5  11     1121.76     1084.10     50.58 o
  -1   5  11     1353.48     1363.22     66.58 o
   0   5  11      425.39      443.95     20.40 o
   1   5  11        0.31       26.58     15.59 o
   2   5  11       58.70       65.13     10.63 o
   3   5  11      187.57      185.35     13.49 o
   4   5  11      314.28      324.17     17.17 o
   5   5  11       27.25       28.93     11.47 o
   6   5  11        1.83       12.50     15.77 o
   7   5  11      166.96      151.77     18.85 o
   8   5  11       52.55       78.05     46.07 o
   9   5  11        8.78        0.75     25.10 o
  -7   6  11       13.26       51.73     17.08 o
  -6   6  11        9.53      -19.28     19.28 o
  -5   6  11       80.08       67.00     15.70 o
  -4   6  11      369.00      310.97     19.52 o
  -3   6  11       30.70       27.65     14.77 o
  -2   6  11        8.21       13.32     22.19 o
  -1   6  11      601.73      568.10     25.68 o
   0   6  11       63.09       73.97     13.26 o
   1   6  11     1291.40     1296.01     63.66 o
   2   6  11       19.58       37.33     15.51 o
   3   6  11      251.14      259.55     20.89 o
   4   6  11      408.43      420.54     24.41 o
   5   6  11      337.87      339.94     24.30 o
   6   6  11      376.05      381.46     30.54 o
   7   6  11      153.83      184.94     21.64 o
   8   6  11       76.97      105.69     26.50 o
  -7   7  11       30.38        9.24     15.02 o
  -6   7  11       16.31       21.74     16.06 o
  -5   7  11       79.28       75.48     17.04 o
  -4   7  11       19.76       28.42     12.10 o
  -3   7  11       71.51       71.55     15.46 o
  -2   7  11       21.39       15.34     12.13 o
  -1   7  11      277.29      271.26     21.78 o
   0   7  11      187.84      152.20     25.64 o
   1   7  11      121.71      122.49     21.91 o
   2   7  11      840.01      824.52     49.31 o
   3   7  11      268.86      335.39     31.26 o
   4   7  11      449.87      463.37     35.36 o
   5   7  11       16.64       17.29     43.93 o
   6   7  11        1.39       -7.86     11.84 o
   7   7  11       19.29       51.60     28.71 o
  -6   8  11       26.49        1.46     12.75 o
  -5   8  11        0.02       13.64     14.85 o
  -4   8  11      693.48      681.47     32.63 o
  -3   8  11      176.86      186.82     20.11 o
  -2   8  11       61.87       94.71     15.75 o
  -1   8  11      570.69      619.34     30.21 o
   0   8  11       13.18       20.51     16.82 o
   1   8  11      388.57      433.10     34.62 o
   2   8  11      252.72      176.31     27.24 o
   3   8  11      139.73      118.39     23.63 o
   5   8  11      169.07      134.88     24.12 o
   6   8  11        0.72       99.60     30.03 o
  -4   9  11      221.71      258.86     38.23 o
  -3   9  11       43.72       94.69     20.42 o
  -2   9  11       62.53       38.89     27.03 o
  -1   9  11       11.76        2.20     14.66 o
   0   9  11       20.57       -0.57     18.05 o
   1   9  11      406.13      439.50     37.99 o
   2   9  11      292.05      309.54     33.39 o
   3   9  11      171.24      139.55     30.85 o
   4   9  11      258.83      266.14     31.59 o
   5   9  11       22.07       38.81     22.07 o
  -2  10  11       32.43       13.95     30.93 o
  -1  10  11      269.32      295.43     34.29 o
   0  10  11      146.19      110.92     27.16 o
   1  10  11      259.04      279.60     40.20 o
   3  10  11        0.06       18.79     25.51 o
   4  10  11       17.57       15.10     20.67 o
  -2 -10  12       23.95       47.45     22.11 o
  -1 -10  12      245.27      268.26     25.32 o
   0 -10  12      115.90      118.65     20.80 o
   1 -10  12       14.92       27.89     23.96 o
   2 -10  12       99.90       95.66     24.28 o
  -4  -9  12       74.70       58.99     15.25 o
  -3  -9  12        5.87       18.43     19.23 o
  -2  -9  12      156.37      161.86     17.89 o
  -1  -9  12       21.57       28.42     12.49 o
   0  -9  12       64.08       85.94     14.08 o
   1  -9  12      269.11      249.10     44.88 o
   2  -9  12       83.46       88.69     22.48 o
   3  -9  12        0.92        4.92     19.44 o
  -5  -8  12      515.23      526.27     36.88 o
  -4  -8  12        1.60      -12.14     12.14 o
  -3  -8  12      221.36      230.52     18.23 o
  -2  -8  12       52.14       43.76     12.85 o
  -1  -8  12       80.32       94.51     17.50 o
   0  -8  12       31.94       22.19     10.96 o
   1  -8  12       74.56       55.83     16.54 o
   2  -8  12      612.53      602.49     29.47 o
   3  -8  12       80.45       80.57     14.82 o
   4  -8  12      184.80      159.49     28.55 o
   5  -8  12        8.94       21.91     25.02 o
   6  -8  12      143.18      179.75     33.31 o
  -6  -7  12       45.60       45.15     14.73 o
  -5  -7  12       31.39       29.37     13.88 o
  -4  -7  12        0.96       -9.90     10.77 o
  -3  -7  12        1.26       -1.33     10.21 o
  -2  -7  12      452.03      455.07     19.53 o
  -1  -7  12       29.53       15.25     11.03 o
   0  -7  12      702.09      720.82     24.92 o
   1  -7  12       18.40       19.18     11.21 o
   2  -7  12      115.12      123.21     23.30 o
   3  -7  12        5.49       24.79     12.61 o
   4  -7  12      130.92      153.65     14.11 o
   5  -7  12       32.35       10.10     15.27 o
   6  -7  12       75.81       48.85     19.02 o
   7  -7  12        2.30      -12.09     15.13 o
  -7  -6  12      338.35      319.07     22.37 o
  -6  -6  12      160.85      192.45     19.71 o
  -5  -6  12        8.24        1.24     12.76 o
  -4  -6  12        0.69       -0.16     14.69 o
  -3  -6  12      129.39      127.74     19.07 o
  -2  -6  12       15.36       23.34     10.18 o
  -1  -6  12        1.28       -0.49      8.22 o
   0  -6  12      233.76      195.07     32.90 o
   1  -6  12       34.96       37.91     17.02 o
   2  -6  12      603.10      549.66     21.10 o
   3  -6  12        9.98        8.71     14.42 o
   4  -6  12      196.61      181.83     14.19 o
   5  -6  12        3.08      -11.13     14.87 o
   6  -6  12        1.48       13.99     16.86 o
   7  -6  12      139.74      142.04     25.56 o
   8  -6  12        7.55       18.15     17.17 o
  -8  -5  12       15.42      -18.21     18.21 o
  -7  -5  12       45.17       62.09     54.48 o
  -6  -5  12        0.04       -8.69     13.66 o
  -5  -5  12        3.84       -9.28      9.28 o
  -4  -5  12       17.41       -3.10      8.45 o
  -3  -5  12       92.83       80.68     12.47 o
  -2  -5  12      337.73      324.57     16.25 o
  -1  -5  12       90.03       94.33     10.96 o
   0  -5  12       11.39        5.20      9.70 o
   1  -5  12       39.50       35.89     12.00 o
   2  -5  12      241.07      216.92     15.10 o
   3  -5  12        0.16        3.53      8.36 o
   4  -5  12        4.18        1.61      8.58 o
   5  -5  12      786.09      736.83     34.66 o
   6  -5  12       35.50       35.74     32.32 o
   7  -5  12       12.68        4.30     14.43 o
   8  -5  12       26.92       73.99     21.09 o
  -8  -4  12        3.53       -3.12     17.80 o
  -7  -4  12      138.35      158.23     16.44 o
  -6  -4  12      329.15      326.30     20.96 o
  -5  -4  12       51.70       25.62     14.97 o
  -4  -4  12       67.23       67.53     10.90 o
  -3  -4  12      106.45       95.99     11.17 o
  -2  -4  12      335.56      343.35     23.59 o
  -1  -4  12       60.86       64.27     12.81 o
   0  -4  12       14.46        8.91     10.28 o
   1  -4  12      242.77      247.55     13.40 o
   2  -4  12     2242.48     2256.13     63.77 o
   3  -4  12        0.16       -3.91      7.32 o
   4  -4  12      632.36      704.95     23.80 o
   5  -4  12       84.96       59.08     23.59 o
   6  -4  12       40.65       31.77     16.58 o
   7  -4  12       65.06       45.73     15.77 o
   8  -4  12        6.74       -6.36     13.44 o
   9  -4  12      260.29      260.88     24.70 o
  -8  -3  12       43.25       35.11     20.76 o
  -7  -3  12        2.13       -0.17     11.53 o
  -6  -3  12        3.14       17.56     11.48 o
  -5  -3  12      245.37      268.74     17.57 o
  -4  -3  12      107.50      116.69     16.84 o
  -3  -3  12      105.11      118.75     14.88 o
  -2  -3  12      993.93      948.65     26.94 o
  -1  -3  12      258.42      255.26     13.72 o
   0  -3  12      500.89      478.22     21.27 o
   1  -3  12        2.34        1.57      7.41 o
   2  -3  12      208.52      219.91     13.14 o
   3  -3  12      126.44      123.56     10.55 o
   4  -3  12      784.13      829.38     26.10 o
   5  -3  12      106.11      100.75     16.76 o
   6  -3  12        0.05       13.77     12.46 o
   7  -3  12       16.64       24.41     14.17 o
   8  -3  12      166.02      166.08     23.63 o
   9  -3  12       74.86       81.33     38.72 o
  -9  -2  12       63.57       74.33     20.67 o
  -8  -2  12      153.02      183.20     22.40 o
  -7  -2  12      204.01      205.38     15.58 o
  -6  -2  12      398.45      428.09     29.78 o
  -5  -2  12      482.21      475.07     21.16 o
  -4  -2  12      867.83      860.27     38.10 o
  -3  -2  12      184.61      188.59     11.43 o
  -2  -2  12      402.81      416.39     15.16 o
  -1  -2  12       32.52       39.00      7.96 o
   0  -2  12      592.92      571.70     19.51 o
   1  -2  12        7.74       23.61      8.79 o
   2  -2  12     2064.77     2031.75     51.66 o
   3  -2  12      103.21      124.62     10.29 o
   4  -2  12      685.22      683.06     23.15 o
   5  -2  12      487.70      518.69     28.65 o
   6  -2  12       53.08       74.12     15.30 o
   7  -2  12        0.42       11.87     25.68 o
   8  -2  12        8.66      -12.08     15.03 o
   9  -2  12       20.72       28.59     45.62 o
  -9  -1  12      168.27      188.41     21.23 o
  -8  -1  12       27.78       29.75     10.88 o
  -7  -1  12       27.08       22.16      9.26 o
  -6  -1  12       46.95       46.81      8.61 o
  -5  -1  12      511.82      514.77     17.98 o
  -4  -1  12        0.13        2.91      5.64 o
  -3  -1  12      298.86      300.49     13.50 o
  -2  -1  12      152.00      138.31     13.35 o
  -1  -1  12      126.70      120.29     10.00 o
   0  -1  12      641.59      637.82     20.66 o
   1  -1  12      385.67      389.61     16.16 o
   2  -1  12      109.39      126.99     10.59 o
   3  -1  12     4678.45     4808.64    113.08 o
   4  -1  12        0.68       15.13      8.43 o
   5  -1  12     1145.41     1142.27     33.06 o
   6  -1  12      164.25      126.39     16.38 o
   7  -1  12      319.14      238.99     21.84 o
   8  -1  12       66.97       74.32     19.02 o
   9  -1  12      156.58      183.23     27.40 o
  10  -1  12       17.92       25.71     19.77 o
  -9   0  12        1.60       27.18     28.06 o
  -8   0  12      412.19      390.44     20.73 o
  -7   0  12       46.94       54.68     10.45 o
  -6   0  12      952.64      867.77     24.84 o
  -5   0  12        6.35       10.80      7.44 o
  -4   0  12      669.57      640.72     16.91 o
  -3   0  12       38.54       43.91      6.61 o
  -2   0  12        0.38      -10.58     10.91 o
  -1   0  12       17.57       10.95      6.64 o
   0   0  12     3008.61     3231.91     77.49 o
   1   0  12      409.97      405.00     15.92 o
   2   0  12      381.62      358.06     15.40 o
   3   0  12      171.23      164.58     11.72 o
   4   0  12       42.89       27.52     16.60 o
   5   0  12        7.12       -7.03      7.03 o
   6   0  12     1207.36     1216.47     46.42 o
   7   0  12        0.46       19.57     13.85 o
   8   0  12       24.41       31.74     24.20 o
   9   0  12       12.25       24.78     17.99 o
  10   0  12      204.19      248.97     27.20 o
  -9   1  12       38.77       29.78     14.39 o
  -8   1  12       49.65       72.14     26.42 o
  -7   1  12       48.84       37.01     24.78 o
  -6   1  12       10.72       18.38      8.35 o
  -5   1  12      608.28      528.39     23.15 o
  -4   1  12      107.69       97.43     13.53 o
  -3   1  12      561.96      514.35     27.99 o
  -2   1  12        1.39       13.08      7.67 o
  -1   1  12       13.20       24.39     13.33 o
   0   1  12      890.86      927.67     27.18 o
   1   1  12       37.06       49.86      9.16 o
   2   1  12      267.78      291.18     14.33 o
   3   1  12     3038.53     3227.12     78.36 o
   4   1  12      434.16      410.80     17.13 o
   5   1  12      780.25      809.92     26.51 o
   6   1  12      355.01      282.57     32.20 o
   7   1  12      149.89      155.73     38.03 o
   8   1  12       34.14       44.60     16.56 o
   9   1  12      173.41      200.17     23.21 o
  10   1  12        6.03        0.16     24.69 o
  -9   2  12       36.92       25.65     56.24 o
  -8   2  12       10.59        5.74     21.00 o
  -7   2  12        0.02       20.92     14.52 o
  -6   2  12      539.10      493.45     24.09 o
  -5   2  12      126.04      110.47     12.27 o
  -4   2  12       74.06       80.19     13.64 o
  -3   2  12       16.10       28.52      7.79 o
  -2   2  12      198.00      198.35     13.71 o
  -1   2  12       91.07       93.94     20.96 o
   0   2  12      102.78      101.34      9.80 o
   1   2  12      785.61      847.93     22.26 o
   2   2  12      134.45      166.62     24.04 o
   3   2  12      139.66      158.45     16.66 o
   4   2  12        1.59       22.74      9.13 o
   5   2  12     1047.91     1106.28     33.20 o
   6   2  12      330.51      299.37     21.68 o
   7   2  12       11.42       24.15     30.48 o
   8   2  12        3.37      -12.71     18.09 o
   9   2  12      194.77      183.40     25.64 o
  10   2  12       12.78        9.18     18.50 o
  -8   3  12       52.62       60.21     16.22 o
  -7   3  12       92.31       71.73     15.01 o
  -6   3  12       36.91       36.56     11.18 o
  -5   3  12      605.56      532.65     45.20 o
  -4   3  12       65.69       60.59      9.54 o
  -3   3  12      216.99      235.68     16.04 o
  -2   3  12      549.92      525.17     22.66 o
  -1   3  12        1.12        6.05      9.42 o
   0   3  12       19.77       31.95      8.93 o
   1   3  12      367.41      309.42     15.83 o
   2   3  12      195.76      167.64     12.90 o
   3   3  12      176.57      147.75     12.35 o
   4   3  12       70.81       89.34     11.63 o
   5   3  12      315.45      265.10     18.95 o
   6   3  12        4.34       10.13     13.19 o
   7   3  12        7.00        1.72     15.24 o
   8   3  12       72.53       93.93     18.49 o
   9   3  12      211.73      234.65     37.04 o
  -8   4  12       78.74       81.94     16.65 o
  -7   4  12       11.15       29.06     13.35 o
  -6   4  12        1.10      -10.66     10.90 o
  -5   4  12       12.93       38.32     13.19 o
  -4   4  12      365.62      334.87     45.90 o
  -3   4  12       91.23       71.87     17.89 o
  -2   4  12       33.46       41.51     16.24 o
  -1   4  12      190.85      166.22     20.43 o
   0   4  12       15.59       18.01      8.74 o
   1   4  12        6.91        0.80     11.37 o
   2   4  12      281.38      302.55     18.19 o
   3   4  12      381.57      386.59     17.71 o
   4   4  12     3684.39     3737.21    107.25 o
   5   4  12      188.23      206.82     21.02 o
   6   4  12      512.24      544.65     39.54 o
   7   4  12       11.39       10.59     16.33 o
   8   4  12       68.60       74.41     20.14 o
   9   4  12       14.31       40.55     20.31 o
  -8   5  12        4.01       13.37     21.82 o
  -7   5  12        5.56       -4.70     14.15 o
  -6   5  12      148.91      150.37     18.41 o
  -5   5  12        7.63       10.01     14.93 o
  -4   5  12       40.35       45.28     25.15 o
  -3   5  12       78.62       98.37     17.31 o
  -2   5  12        0.63        6.97     14.19 o
  -1   5  12       11.97        8.04     14.77 o
   0   5  12      665.08      624.83     38.40 o
   1   5  12     1107.85     1142.43     57.43 o
   2   5  12      671.88      748.43     50.54 o
   3   5  12        0.37        2.88     10.57 o
   4   5  12      800.60      746.68     38.05 o
   5   5  12      928.17      839.54     45.83 o
   6   5  12       58.56       51.66     17.80 o
   7   5  12        4.38       -3.28     21.86 o
   8   5  12        7.35      -11.14     14.51 o
   9   5  12      130.00      223.03     26.27 o
  -7   6  12      261.55      280.03     23.38 o
  -6   6  12        1.63       -6.89     21.17 o
  -5   6  12       12.43       15.17     36.71 o
  -4   6  12        5.24       23.90     27.48 o
  -3   6  12       36.26       32.90     17.80 o
  -2   6  12      161.12      172.29     21.74 o
  -1   6  12      207.45      202.97     23.14 o
   1   6  12      115.47      126.26     21.00 o
   2   6  12       10.89       15.01     16.98 o
   3   6  12     1384.39     1421.08     50.80 o
   4   6  12      109.95      120.17     17.47 o
   5   6  12      255.37      298.89     23.53 o
   6   6  12      358.23      362.48     33.27 o
   7   6  12      134.73      169.34     21.74 o
   8   6  12        7.03       11.96     19.88 o
  -6   7  12       48.59       27.89     22.97 o
  -5   7  12       37.41       39.37     15.78 o
  -4   7  12     1057.67     1069.51     75.56 o
  -3   7  12       49.50       63.09     21.08 o
  -2   7  12       10.84        8.12     17.97 o
  -1   7  12        3.51        6.73     18.87 o
   0   7  12        0.85       15.75     15.01 o
   1   7  12        1.45       24.37     17.47 o
   2   7  12        0.05       -5.25     16.00 o
   3   7  12      152.74      171.80     26.50 o
   4   7  12        9.46      -14.28     17.47 o
   5   7  12        6.21       -4.45     13.55 o
   6   7  12      506.54      463.97     28.43 o
   7   7  12        0.85       42.50     31.26 o
  -5   8  12       12.94       14.27     16.38 o
  -4   8  12       32.47        4.84     20.26 o
  -3   8  12        0.09       19.85     21.82 o
  -2   8  12       91.73       93.86     21.82 o
  -1   8  12      174.93      174.50     24.94 o
   0   8  12       16.05      -16.24     17.56 o
   1   8  12      238.34      222.41     28.80 o
   2   8  12      511.21      455.50     37.58 o
   3   8  12      368.32      358.60     33.23 o
   4   8  12      142.58       91.07     27.65 o
   5   8  12       92.09      114.86     28.30 o
   6   8  12      376.24      462.43     30.88 o
  -4   9  12       84.00       67.60     27.81 o
  -3   9  12        0.02       25.27     22.23 o
  -2   9  12       58.51       57.43     22.81 o
  -1   9  12       45.38       65.06     24.37 o
   0   9  12      436.76      443.85     40.36 o
   1   9  12      188.51      197.64     27.81 o
   2   9  12       64.36       79.50     26.25 o
   3   9  12        0.69       -5.50     17.97 o
   4   9  12        3.13       12.63     29.95 o
   5   9  12       67.68      151.78     32.57 o
  -1  10  12       93.11      120.03     32.32 o
   0  10  12       12.55        0.66     24.61 o
   1  10  12      114.40      153.58     30.03 o
   2  10  12       14.51       20.10     26.34 o
   3  10  12      342.71      369.43     38.07 o
  -3  -9  13      179.24      177.76     21.70 o
  -2  -9  13      496.08      588.16     33.26 o
  -1  -9  13        0.05       43.73     30.19 o
   0  -9  13      374.17      331.22     25.44 o
   1  -9  13        0.09       27.32     21.33 o
   2  -9  13       23.09        3.94     15.10 o
   3  -9  13       77.15      103.29     22.97 o
  -5  -8  13      171.34      155.13     17.43 o
  -4  -8  13        5.80       -5.05     12.57 o
  -3  -8  13      184.41      125.52     20.20 o
  -2  -8  13       35.64       30.31     31.96 o
  -1  -8  13       40.73       26.78     13.32 o
   0  -8  13       12.34       -0.02     22.11 o
   1  -8  13      374.60      366.60     25.33 o
   2  -8  13       43.00       47.60     14.47 o
   3  -8  13      156.89      154.28     29.74 o
   4  -8  13       31.34       -4.43     23.46 o
  -6  -7  13      178.52      129.91     16.34 o
  -5  -7  13        6.78       12.76     16.54 o
  -4  -7  13       10.12        6.86     11.35 o
  -3  -7  13       44.50       58.56     32.04 o
  -2  -7  13      409.30      456.81     26.64 o
  -1  -7  13       17.60       -6.59     11.50 o
   0  -7  13       79.66       76.58     16.92 o
   1  -7  13       74.62       63.16     14.70 o
   2  -7  13       42.55       49.22     13.48 o
   3  -7  13        0.24       -6.77     12.18 o
   4  -7  13        0.07       -6.98     14.35 o
   5  -7  13        9.53       -5.10     14.96 o
   6  -7  13        0.00       -6.20     16.43 o
   7  -7  13        9.57        0.57     24.12 o
  -7  -6  13        6.51       79.83     25.51 o
  -6  -6  13       10.83       11.87     11.06 o
  -5  -6  13       47.35       47.15     15.09 o
  -4  -6  13       45.36       61.26     13.56 o
  -3  -6  13       13.46       36.97     14.82 o
  -2  -6  13       16.85        7.04     13.78 o
  -1  -6  13      639.77      679.23     41.84 o
   0  -6  13      125.81      100.21     21.37 o
   1  -6  13      506.68      542.80     26.22 o
   2  -6  13      154.64      138.70     15.31 o
   3  -6  13      239.36      256.38     16.43 o
   4  -6  13       13.79       12.84     10.98 o
   5  -6  13      454.47      459.33     27.43 o
   6  -6  13       36.97       23.82     22.52 o
   7  -6  13      158.20      161.61     37.90 o
  -7  -5  13       41.50       62.45     30.85 o
  -6  -5  13       36.16       44.63     12.67 o
  -5  -5  13      194.98      188.87     14.89 o
  -4  -5  13      773.14      785.17     41.78 o
  -3  -5  13       16.11       18.07     12.46 o
  -2  -5  13      844.07      818.92     33.42 o
  -1  -5  13      176.76      156.97     16.17 o
   0  -5  13       64.30       36.64     12.16 o
   1  -5  13       47.52       33.83     11.16 o
   2  -5  13      161.49      159.58     12.79 o
   3  -5  13      503.74      476.90     19.48 o
   4  -5  13      245.72      236.14     15.05 o
   5  -5  13       18.60       11.73     13.82 o
   6  -5  13        4.34        5.89     16.04 o
   7  -5  13       14.37       27.31     16.82 o
   8  -5  13      177.24      193.54     24.23 o
  -8  -4  13      303.27      416.36     36.51 o
  -7  -4  13        0.15        6.08     14.44 o
  -6  -4  13      193.98      180.51     17.18 o
  -5  -4  13      116.98      118.40     13.85 o
  -4  -4  13      192.30      198.11     12.74 o
  -3  -4  13      820.96      824.62     32.91 o
  -2  -4  13       11.43       -1.83     15.63 o
  -1  -4  13      278.16      267.91     19.61 o
   0  -4  13      632.87      621.12     27.09 o
   1  -4  13       41.93       46.72      9.06 o
   2  -4  13        6.36        4.21      8.35 o
   3  -4  13      548.55      560.82     26.32 o
   4  -4  13      132.26      111.86     11.27 o
   5  -4  13      287.19      338.14     25.37 o
   6  -4  13       67.50       72.31     16.81 o
   7  -4  13        0.32       -6.31     12.27 o
   8  -4  13       16.33      -13.34     13.93 o
  -8  -3  13        0.90      -17.31     17.31 o
  -7  -3  13       49.29       58.25     12.70 o
  -6  -3  13      145.63      138.50     26.95 o
  -5  -3  13       79.76       73.78     10.67 o
  -4  -3  13       15.33       15.95     10.39 o
  -3  -3  13       22.94       17.80      9.74 o
  -2  -3  13      193.02      194.50     21.74 o
  -1  -3  13      763.75      753.75     24.27 o
   0  -3  13      231.38      251.69     14.17 o
   1  -3  13      631.03      604.38     21.27 o
   2  -3  13      618.17      654.77     22.24 o
   3  -3  13     2842.78     2821.00     74.43 o
   4  -3  13      855.19      871.18     27.38 o
   5  -3  13       32.91       25.25     14.05 o
   6  -3  13        0.18       24.20     27.40 o
   7  -3  13      102.07      134.61     20.13 o
   8  -3  13        0.06        7.45     17.12 o
   9  -3  13        4.28       -4.33     17.20 o
  -8  -2  13       43.63      133.40     29.12 o
  -7  -2  13        8.43        1.06     11.13 o
  -6  -2  13       12.61       -0.01     19.77 o
  -5  -2  13      245.95      233.44     21.19 o
  -4  -2  13       68.09       48.99     13.17 o
  -3  -2  13      205.43      171.45     14.76 o
  -2  -2  13       21.81       19.20     11.20 o
  -1  -2  13      114.17      115.89     10.98 o
   0  -2  13      136.30      125.44     10.87 o
   1  -2  13      629.23      660.84     22.19 o
   2  -2  13      397.19      408.04     20.33 o
   3  -2  13      428.97      402.78     17.32 o
   4  -2  13     1036.32     1081.01     32.06 o
   5  -2  13      110.60      104.50     16.34 o
   6  -2  13       24.59        6.30     12.67 o
   7  -2  13       25.42       31.33     20.55 o
   8  -2  13        0.05       10.75     16.11 o
   9  -2  13        4.16        3.60     25.06 o
  -8  -1  13      105.09      112.46     17.01 o
  -7  -1  13      599.54      545.47     30.87 o
  -6  -1  13       25.49       20.27      9.34 o
  -5  -1  13      431.00      425.09     14.09 o
  -4  -1  13      139.28      154.37     14.41 o
  -3  -1  13       28.07       15.53      8.75 o
  -2  -1  13        2.69        4.71      7.95 o
  -1  -1  13      274.01      232.20     12.83 o
   0  -1  13        0.13       23.97      9.36 o
   1  -1  13     2796.05     2888.85     70.55 o
   2  -1  13      235.97      238.55     13.87 o
   3  -1  13     2211.34     2180.27     55.56 o
   4  -1  13      142.03      151.51     12.31 o
   5  -1  13       18.04       27.58      9.00 o
   6  -1  13      104.57       98.05     18.71 o
   7  -1  13      219.07      222.37     36.88 o
   8  -1  13      217.61      201.97     21.91 o
   9  -1  13      244.87      253.06     47.42 o
  -8   0  13      155.79      223.06     28.26 o
  -7   0  13      106.36       95.54     13.49 o
  -6   0  13      632.94      548.49     18.61 o
  -5   0  13      103.67      115.79     12.15 o
  -4   0  13      189.05      176.36     14.13 o
  -3   0  13       62.24       53.74     12.14 o
  -2   0  13      521.93      530.52     22.73 o
  -1   0  13       19.54       19.51      8.05 o
   0   0  13      137.35      125.62     11.34 o
   1   0  13      122.64      132.11     11.20 o
   2   0  13     1186.34     1211.82     33.86 o
   3   0  13      349.40      349.43     16.79 o
   4   0  13      796.91      802.61     33.26 o
   5   0  13       22.53       13.52      9.16 o
   6   0  13      129.80      131.21     17.51 o
   7   0  13       65.29       51.74     17.91 o
   8   0  13      216.55      223.42     31.67 o
   9   0  13        0.29      -11.92     14.89 o
  -8   1  13      759.88      664.94     29.61 o
  -7   1  13      566.65      520.09     23.61 o
  -6   1  13      260.29      273.74     13.44 o
  -5   1  13      909.70      904.50     22.40 o
  -4   1  13      192.71      186.36     15.06 o
  -3   1  13       14.92       17.05     13.87 o
  -2   1  13      154.96      172.07     13.43 o
  -1   1  13       28.02       42.70     10.41 o
   0   1  13      630.23      647.17     22.41 o
   1   1  13     1360.92     1503.52     40.41 o
   2   1  13        4.28       25.21     11.75 o
   3   1  13      981.71     1049.45     31.25 o
   4   1  13       36.36       36.81     10.53 o
   5   1  13       13.77       10.64     10.31 o
   6   1  13      124.22      111.37     16.45 o
   7   1  13      217.01      206.64     22.19 o
   8   1  13       52.29       66.79     27.28 o
   9   1  13      232.88      264.17     23.69 o
  -8   2  13       29.95       53.54     14.50 o
  -7   2  13       39.73       20.48     28.06 o
  -6   2  13        8.74       12.60     13.29 o
  -5   2  13        1.42        9.79     10.35 o
  -4   2  13       36.45       56.94     10.86 o
  -3   2  13        0.68       -1.28      8.19 o
  -2   2  13      158.04      164.11     13.34 o
  -1   2  13       97.63       73.11     10.72 o
   0   2  13        0.28       -2.92      8.07 o
   1   2  13      142.98      138.73     12.84 o
   2   2  13      960.15      986.04     30.03 o
   3   2  13       84.86       82.43     10.36 o
   4   2  13      797.76      829.24     27.09 o
   5   2  13      211.26      224.18     15.24 o
   6   2  13      161.12      173.70     19.62 o
   7   2  13        6.32       23.77     21.58 o
   8   2  13      206.82      219.44     24.57 o
   9   2  13        0.08        4.60     28.96 o
  -8   3  13       60.46       42.58     30.19 o
  -7   3  13        2.34       -8.45     14.85 o
  -6   3  13        5.20        7.38     13.78 o
  -5   3  13      110.79      104.36     21.17 o
  -4   3  13      141.73      126.34     19.61 o
  -3   3  13      492.90      473.35     21.62 o
  -2   3  13       85.21       67.53     10.93 o
  -1   3  13      318.98      281.48     20.02 o
   0   3  13      264.80      279.26     16.59 o
   1   3  13      767.73      765.46     25.01 o
   2   3  13        4.10        8.46      8.89 o
   3   3  13     1327.54     1314.86     72.00 o
   4   3  13      436.42      447.69     19.08 o
   5   3  13      104.23      108.94     13.67 o
   6   3  13       89.26       77.43     16.57 o
   7   3  13      167.45      202.73     25.51 o
   8   3  13        2.66        0.69     14.79 o
   9   3  13       10.69       37.72     18.84 o
  -8   4  13       65.00       61.04     20.10 o
  -7   4  13       37.64       53.66     18.71 o
  -6   4  13       14.20       47.58     18.46 o
  -5   4  13      140.25      121.26     21.17 o
  -4   4  13        1.15       -6.81     13.95 o
  -3   4  13      689.34      792.77     44.47 o
  -2   4  13       47.42       33.97     15.01 o
  -1   4  13       48.95       62.68     16.49 o
   0   4  13        4.77        5.04     10.95 o
   1   4  13        5.00       -2.52      8.32 o
   2   4  13     1569.84     1581.66     54.74 o
   3   4  13       32.78       33.02     10.72 o
   4   4  13      144.38      117.92     12.44 o
   5   4  13      154.73      138.56     13.68 o
   6   4  13       51.29       28.11     13.88 o
   7   4  13       81.31       74.56     17.34 o
   8   4  13      195.73      221.22     41.18 o
   9   4  13       49.54      118.22     22.06 o
  -7   5  13       11.75       16.57     17.89 o
  -6   5  13        0.10       52.51     21.33 o
  -5   5  13       80.47       61.86     18.21 o
  -4   5  13      158.08      129.54     19.85 o
  -3   5  13      181.91      177.87     22.23 o
  -2   5  13      458.90      553.37     35.85 o
  -1   5  13      134.65      143.33     20.02 o
   0   5  13      178.52      168.92     23.55 o
   1   5  13       17.32       22.81     16.49 o
   2   5  13     1351.84     1317.39     47.89 o
   3   5  13       10.24       15.18     19.47 o
   4   5  13      127.74      119.16     16.48 o
   5   5  13      127.03      140.18     15.09 o
   6   5  13      188.80      184.70     25.68 o
   7   5  13      228.78      241.00     22.62 o
   8   5  13      110.54      147.05     22.87 o
  -5   6  13       48.27       25.43     17.89 o
  -4   6  13       21.71      -11.32     16.08 o
  -3   6  13       91.10       79.50     23.96 o
  -2   6  13       28.65        7.63     16.08 o
  -1   6  13       34.05       30.60     18.38 o
   0   6  13      178.03      205.10     23.46 o
   1   6  13        4.97       20.26     18.46 o
   2   6  13      220.08      226.43     24.37 o
   3   6  13        1.30        7.15     12.09 o
   4   6  13        8.94       -5.55     12.75 o
   5   6  13      113.56       92.59     16.89 o
   6   6  13        9.28      -11.27     11.27 o
   7   6  13      156.83      225.44     30.97 o
   8   6  13       93.52       83.69     21.95 o
  -5   7  13       73.25       59.56     20.51 o
  -4   7  13       80.82       61.78     21.00 o
  -3   7  13       57.79       53.49     18.95 o
  -2   7  13      319.92      345.15     30.44 o
  -1   7  13       12.78        2.38     14.60 o
   0   7  13      458.34      453.20     36.02 o
   1   7  13       13.52       14.44     15.42 o
   2   7  13       18.51       18.21     21.08 o
   3   7  13       48.97       33.88     18.21 o
   4   7  13      387.27      425.06     35.44 o
   5   7  13       37.61       34.73     14.72 o
   6   7  13      204.30      167.60     40.32 o
   7   7  13      171.72      229.96     40.20 o
  -4   8  13       10.33       43.97     25.84 o
  -3   8  13      514.38      537.45     42.42 o
  -2   8  13       21.74       26.58     23.79 o
  -1   8  13       39.13       33.06     22.56 o
   0   8  13        3.23       -7.30     16.57 o
   1   8  13      136.44      132.66     26.01 o
   2   8  13      168.93      151.12     24.53 o
   3   8  13       40.96       45.45     24.12 o
   4   8  13      202.85      157.03     26.99 o
   5   8  13      143.53      132.50     24.45 o
   6   8  13      261.15      269.00     41.02 o
  -3   9  13      305.32      270.49     32.98 o
  -2   9  13      563.52      646.08     46.68 o
  -1   9  13        0.24      -17.56     17.56 o
   0   9  13        3.43       11.73     19.61 o
   1   9  13        1.82       11.81     22.81 o
   2   9  13       10.73      -16.57     16.57 o
   3   9  13       12.94      -10.09     25.35 o
   4   9  13      184.31      189.93     31.59 o
  -2  -9  14      103.62      109.23     28.26 o
  -1  -9  14      229.35      245.04     23.55 o
   0  -9  14        0.01       45.97     17.90 o
   1  -9  14       62.34       67.25     17.63 o
   2  -9  14       80.05       85.97     20.72 o
   3  -9  14      292.52      358.11     32.41 o
  -4  -8  14       18.51       21.74     20.02 o
  -3  -8  14       18.83       10.03     16.82 o
  -2  -8  14       14.33       10.14     14.68 o
  -1  -8  14      438.44      457.27     28.21 o
   0  -8  14       99.98      130.73     18.62 o
   1  -8  14        0.18        9.21     12.48 o
   2  -8  14       39.62       69.82     16.99 o
   3  -8  14       89.95      114.55     24.98 o
   4  -8  14        1.20      -17.15     22.40 o
   5  -8  14     1194.30     1390.93     82.12 o
  -5  -7  14       28.94       66.10     39.38 o
  -4  -7  14      248.21      231.57     22.27 o
  -3  -7  14       12.47       13.49     22.23 o
  -2  -7  14       52.12       62.87     19.16 o
  -1  -7  14      406.17      348.60     23.95 o
   0  -7  14        1.49      -16.49     16.49 o
   1  -7  14       10.98       -1.00     13.22 o
   2  -7  14       67.67       66.67     13.77 o
   3  -7  14       15.95        6.71     13.37 o
   4  -7  14        6.62       71.21     30.68 o
   5  -7  14        6.84        7.89     15.37 o
   6  -7  14       12.04       -7.80     28.35 o
  -6  -6  14        2.06       37.04     28.18 o
  -5  -6  14        0.40       -7.45     11.30 o
  -4  -6  14      121.21      103.90     20.72 o
  -3  -6  14      244.32      252.54     21.77 o
  -2  -6  14        9.21       30.25     16.29 o
  -1  -6  14       17.15       26.84     13.33 o
   1  -6  14      106.11      102.32     15.63 o
   2  -6  14      174.88      163.34     26.50 o
   3  -6  14      166.36      198.68     15.28 o
   4  -6  14       84.30       76.89     11.42 o
   5  -6  14      768.21      780.98     39.34 o
   6  -6  14       45.31       45.24     18.71 o
   7  -6  14       35.38       87.25     55.54 o
  -7  -5  14       20.31       38.55     18.09 o
  -6  -5  14      372.91      396.81     26.08 o
  -5  -5  14        1.58        1.07     13.95 o
  -4  -5  14        0.64       17.80     17.97 o
  -3  -5  14        0.22        0.01     23.42 o
  -2  -5  14        2.35       -5.44     10.06 o
  -1  -5  14      128.91      117.63     15.18 o
   0  -5  14      499.50      537.60     26.09 o
   1  -5  14       65.43       57.68     12.79 o
   2  -5  14      549.22      548.37     21.19 o
   3  -5  14      161.10      127.27     12.49 o
   4  -5  14        0.44       18.59     10.92 o
   5  -5  14      282.49      314.63     24.94 o
   6  -5  14        0.03       -6.57     15.22 o
   7  -5  14       74.89       87.47     30.93 o
   8  -5  14       84.74       50.03     17.52 o
  -7  -4  14        7.32      -10.42     14.36 o
  -6  -4  14       73.37       90.07     15.76 o
  -5  -4  14       20.88       29.54     12.70 o
  -4  -4  14        8.38       11.85     15.55 o
  -3  -4  14       68.72       40.65     12.59 o
  -2  -4  14      376.02      319.02     20.00 o
  -1  -4  14       45.55       62.93     13.99 o
   0  -4  14       58.37       61.82     13.35 o
   1  -4  14       59.75       60.24     10.89 o
   2  -4  14     1271.25     1274.07     36.42 o
   3  -4  14      701.89      707.55     24.10 o
   4  -4  14      452.51      463.82     19.56 o
   5  -4  14      336.78      356.15     27.94 o
   6  -4  14        0.86       27.16     19.85 o
   7  -4  14        0.13       13.05     16.83 o
   8  -4  14        3.48       15.45     18.81 o
  -7  -3  14      120.00      135.70     23.05 o
  -6  -3  14       15.01       16.59     11.81 o
  -5  -3  14       49.10       50.50     13.87 o
  -4  -3  14      535.17      527.97     25.45 o
  -3  -3  14       11.60        0.98     11.15 o
  -2  -3  14       34.62        7.96      9.87 o
  -1  -3  14      666.64      632.93     54.48 o
   0  -3  14       62.64       78.99     11.73 o
   1  -3  14      560.25      558.15     20.82 o
   2  -3  14      112.53      110.22     12.29 o
   3  -3  14      126.84      119.86     11.33 o
   4  -3  14      117.56       98.39     11.16 o
   5  -3  14      525.07      449.24     26.30 o
   6  -3  14       13.04       -7.79     14.97 o
   7  -3  14      117.62      108.11     19.18 o
   8  -3  14       19.23       29.21     17.53 o
  -7  -2  14        4.61        9.02     16.74 o
  -6  -2  14       77.08       85.53     13.87 o
  -5  -2  14        5.38      -12.31     12.31 o
  -4  -2  14      300.83      280.21     18.57 o
  -3  -2  14        9.92        6.70      9.29 o
  -2  -2  14       10.35       -1.25      9.12 o
  -1  -2  14      140.90      157.13     12.22 o
   0  -2  14      301.74      286.47     14.53 o
   1  -2  14      648.77      623.34     22.63 o
   2  -2  14      232.40      232.42     13.86 o
   3  -2  14      496.04      521.60     20.20 o
   4  -2  14      152.84      177.39     13.23 o
   5  -2  14       13.96       15.39     23.26 o
   6  -2  14      208.76      211.05     22.42 o
   7  -2  14        0.25       24.74     15.14 o
   8  -2  14      173.49      175.96     21.79 o
   9  -2  14       32.12       16.60     15.70 o
  -7  -1  14        1.86       30.52     16.98 o
  -6  -1  14       21.10       19.59     13.23 o
  -5  -1  14       11.66       15.99     11.63 o
  -4  -1  14       52.95       82.32     12.41 o
  -3  -1  14      175.49      152.50     20.63 o
  -2  -1  14      255.02      222.97     17.09 o
  -1  -1  14     1214.49     1211.57     34.25 o
   0  -1  14      216.75      214.02     12.69 o
   1  -1  14      614.53      627.35     21.61 o
   2  -1  14       10.07       27.27      8.91 o
   3  -1  14       32.55       25.50     13.11 o
   4  -1  14      370.06      380.46     17.14 o
   5  -1  14      251.38      231.35     21.21 o
   6  -1  14      197.38      215.07     41.60 o
   7  -1  14      215.51      177.84     30.27 o
   8  -1  14       18.84       59.78     18.14 o
   9  -1  14       11.64       15.34     23.71 o
  -6   0  14       80.01      103.63     26.13 o
  -5   0  14        0.03       13.36      9.71 o
  -4   0  14     1383.66     1435.50     88.77 o
  -3   0  14        1.46       -3.33      9.85 o
  -2   0  14      656.24      663.85     27.05 o
  -1   0  14        3.29       11.26      8.41 o
   0   0  14      297.89      292.17     14.53 o
   1   0  14      401.42      407.09     16.94 o
   2   0  14      593.23      554.18     20.54 o
   3   0  14      229.47      212.27     13.93 o
   4   0  14      370.29      372.84     17.45 o
   5   0  14       25.86       22.58     13.27 o
   6   0  14      646.67      672.00     33.36 o
   7   0  14       85.27       71.16     17.21 o
   8   0  14      142.30      191.97     23.90 o
   9   0  14      112.07      131.13     22.76 o
  -6   1  14       25.69       21.99     23.34 o
  -5   1  14       11.38       20.43     11.23 o
  -4   1  14        0.97        2.01     13.70 o
  -3   1  14      112.93       99.48     15.01 o
  -2   1  14      126.45      128.02     13.60 o
  -1   1  14      795.01      760.29     48.65 o
   0   1  14       65.72       81.49     11.41 o
   1   1  14      405.20      422.95     17.86 o
   2   1  14      268.71      271.94     15.32 o
   3   1  14      213.02      240.84     14.86 o
   4   1  14      174.76      187.85     13.81 o
   5   1  14      702.87      673.55     38.83 o
   6   1  14      848.63      813.25     37.48 o
   7   1  14      265.47      265.94     22.44 o
   8   1  14       18.07       53.22     20.88 o
   9   1  14       49.75       61.75     49.96 o
  -6   2  14       94.41       85.20     27.20 o
  -5   2  14       75.07       78.44     14.89 o
  -4   2  14      636.35      604.49     25.13 o
  -3   2  14       20.13        5.42      9.66 o
  -2   2  14       18.63       -3.70     11.12 o
  -1   2  14        3.10       -7.48      9.33 o
   0   2  14      102.14       84.75     16.77 o
   1   2  14        1.19       15.87      7.46 o
   2   2  14      227.76      233.11     14.20 o
   3   2  14        2.24        1.07      8.98 o
   4   2  14      229.19      253.71     15.86 o
   5   2  14        0.86        2.15     15.94 o
   6   2  14      221.35      245.08     41.92 o
   7   2  14       84.80       80.72     19.06 o
   8   2  14      289.71      304.38     25.41 o
   9   2  14        0.36       -6.31     17.19 o
  -6   3  14        5.94       28.47     16.08 o
  -5   3  14        7.87       18.13     14.19 o
  -4   3  14       13.60       30.85     15.42 o
  -3   3  14       34.74       15.83     12.80 o
  -2   3  14       23.37       13.93      9.99 o
  -1   3  14        1.04       -1.60      8.93 o
   0   3  14      155.26      179.31     15.22 o
   1   3  14        0.10        2.63     11.39 o
   2   3  14        5.51       25.63      9.75 o
   3   3  14     1073.37     1086.25     49.89 o
   4   3  14      210.92      196.39     18.50 o
   5   3  14      687.45      714.48     35.10 o
   6   3  14        0.08       10.85     12.70 o
   7   3  14       61.82       50.87     21.82 o
   8   3  14        3.68       16.38     15.64 o
   9   3  14       12.77       10.13     17.51 o
  -6   4  14      116.49      106.24     22.97 o
  -5   4  14       75.61       70.23     21.58 o
  -4   4  14       94.53       81.71     18.54 o
  -2   4  14       63.28       62.76     16.74 o
  -1   4  14        0.08      -12.06     12.06 o
   0   4  14       78.11       60.05     18.87 o
   1   4  14       74.69       53.47     10.19 o
   2   4  14     2133.18     2295.76     64.10 o
   3   4  14       45.44       40.37     10.90 o
   4   4  14      396.63      374.03     18.97 o
   5   4  14        4.79        0.02     15.67 o
   6   4  14       24.06       50.07     18.07 o
   7   4  14       36.79       42.30     26.34 o
   8   4  14       19.40       38.91     18.09 o
  -7   5  14       53.92       84.67     24.86 o
  -6   5  14       62.94       58.91     21.49 o
  -5   5  14       18.52       44.06     18.54 o
  -4   5  14      725.33      704.90     45.53 o
  -3   5  14      340.60      341.13     32.32 o
  -2   5  14      250.17      281.90     29.70 o
  -1   5  14        5.37       13.37     13.54 o
   0   5  14       14.57       29.29     16.82 o
   1   5  14        5.91        4.92     15.75 o
   2   5  14      164.92      155.89     17.29 o
   3   5  14       41.92       38.34     13.42 o
   4   5  14      589.12      589.07     23.82 o
   5   5  14     1035.73     1039.89     33.43 o
   6   5  14        6.19       11.35     16.95 o
   7   5  14        0.74       25.97     21.49 o
   8   5  14       51.54       72.95     38.56 o
  -6   6  14        0.57      -13.70     18.21 o
  -5   6  14      153.54      142.18     26.42 o
  -4   6  14      149.73       97.96     21.33 o
  -3   6  14       82.58      114.78     20.76 o
  -2   6  14       88.50      108.46     21.41 o
  -1   6  14      470.83      465.34     35.28 o
   0   6  14        0.18       13.62     16.16 o
   1   6  14      257.83      233.00     25.76 o
   2   6  14      381.88      376.16     32.24 o
   3   6  14       50.87       54.47     15.83 o
   4   6  14      230.51      205.40     25.43 o
   5   6  14       78.01       83.89     21.58 o
   6   6  14        0.42       13.29     19.85 o
   7   6  14      122.00      176.31     36.84 o
  -5   7  14        2.15        8.78     19.36 o
  -4   7  14       33.98       46.52     21.82 o
  -3   7  14        4.89       30.11     20.43 o
  -2   7  14        0.65       -1.39     16.90 o
  -1   7  14       10.67       -3.53     15.59 o
   0   7  14      105.31      113.30     21.49 o
   1   7  14       48.65       26.75     21.08 o
   2   7  14      378.46      357.21     31.67 o
   3   7  14        2.86      -16.00     16.00 o
   4   7  14       42.05       49.39     24.45 o
   5   7  14      205.31      239.60     62.72 o
   6   7  14       24.16       44.54     24.08 o
  -4   8  14        5.26        2.95     19.69 o
  -3   8  14      107.39       96.65     24.12 o
  -2   8  14       26.85       35.77     21.66 o
  -1   8  14      304.94      326.12     33.56 o
   0   8  14       39.32       26.17     25.02 o
   1   8  14        1.64        4.35     16.57 o
   2   8  14       28.49       41.10     23.55 o
   3   8  14       12.64       14.60     19.69 o
   4   8  14        0.32      -18.54     19.85 o
   5   8  14        2.88       48.16     27.32 o
  -2   9  14        4.98        9.52     23.30 o
  -1   9  14      155.39      151.53     29.37 o
   0   9  14       25.05       18.30     18.79 o
   1   9  14       12.31       23.22     22.73 o
   2   9  14      296.10      305.19     36.34 o
   3   9  14       85.71       91.89     26.17 o
   0  -9  15      213.29      199.59     46.60 o
   1  -9  15      235.98      216.74     23.28 o
  -3  -8  15      277.85      295.57     26.93 o
  -2  -8  15      102.80       96.96     19.76 o
  -1  -8  15      251.60      229.56     54.27 o
   0  -8  15      343.03      346.55     58.41 o
   1  -8  15       84.58       49.82     24.24 o
   2  -8  15      109.80      131.53     19.19 o
   3  -8  15        9.56       -6.54     13.28 o
   4  -8  15      232.34      194.36     37.74 o
  -4  -7  15      191.94      227.00     64.32 o
  -3  -7  15        0.42       -8.90     15.49 o
  -2  -7  15      883.92     1005.94     41.37 o
  -1  -7  15       20.49       21.58     14.25 o
   0  -7  15      530.83      563.27     35.15 o
   1  -7  15       32.25       52.31     15.99 o
   2  -7  15       99.04       94.85     16.59 o
   3  -7  15        2.26       15.74     27.69 o
   4  -7  15      110.34      103.29     31.42 o
   5  -7  15       22.84       43.60     54.56 o
  -5  -6  15      159.87      138.33     19.37 o
  -4  -6  15        4.51       29.45     15.21 o
  -3  -6  15      182.58      186.57     18.51 o
  -2  -6  15       10.95       20.18     15.01 o
  -1  -6  15      144.91      142.68     17.10 o
   0  -6  15       91.13       77.12     13.36 o
   1  -6  15       16.10       16.64     29.21 o
   2  -6  15       79.24       74.10     16.03 o
   3  -6  15      182.73      189.42     22.40 o
   4  -6  15       13.89       20.13     11.39 o
   5  -6  15      132.11      104.10     43.73 o
   6  -6  15       12.71       58.85     25.84 o
  -6  -5  15        2.64       20.81     15.10 o
  -5  -5  15        2.00        9.93     16.51 o
  -4  -5  15       30.20       30.69     13.63 o
  -3  -5  15        3.23      -10.21     10.21 o
  -2  -5  15      450.52      444.89     24.22 o
  -1  -5  15        7.27       19.21     11.81 o
   0  -5  15        7.83       49.20     22.15 o
   1  -5  15        0.24       10.47     11.33 o
   2  -5  15      380.31      361.09     21.89 o
   3  -5  15      951.15      890.13     28.71 o
   4  -5  15       90.25       87.48     12.03 o
   5  -5  15       11.50        7.14     15.21 o
   6  -5  15      409.05      423.49     33.60 o
   7  -5  15       66.31       92.11     27.65 o
  -7  -4  15       26.94       28.68     21.04 o
  -6  -4  15       18.34       19.08     14.27 o
  -5  -4  15       36.53       23.99     15.04 o
  -4  -4  15      309.84      313.50     21.57 o
  -3  -4  15      251.95      239.49     19.14 o
  -2  -4  15      191.11      173.26     16.79 o
  -1  -4  15        2.13       -5.78      9.68 o
   0  -4  15     1258.25     1189.53     42.40 o
   1  -4  15      132.05      137.68     18.32 o
   2  -4  15     1182.33     1237.88     36.27 o
   3  -4  15        2.93       -4.90      9.31 o
   4  -4  15      229.50      208.43     16.33 o
   5  -4  15      233.15      243.38     22.17 o
   6  -4  15        0.11       16.79     15.40 o
   7  -4  15      133.87      142.44     23.27 o
   8  -4  15       65.30       41.49     17.35 o
  -7  -3  15       14.25        8.15     26.99 o
  -6  -3  15        1.25       16.10     13.20 o
  -5  -3  15        7.69       28.53     11.51 o
  -4  -3  15      625.90      607.14     57.47 o
  -3  -3  15       22.52       -5.56     10.83 o
  -2  -3  15      796.73      809.18     57.80 o
  -1  -3  15      114.22      102.42     13.00 o
   0  -3  15       39.61       58.54     12.29 o
   1  -3  15       19.05       30.80     10.53 o
   2  -3  15        5.32       -7.41      7.41 o
   3  -3  15       17.59       15.91      8.25 o
   4  -3  15      384.55      381.60     18.15 o
   5  -3  15       40.29       68.77     16.80 o
   6  -3  15       43.57       32.07     17.26 o
   7  -3  15        0.00        0.95     14.42 o
   8  -3  15       24.98       14.27     16.99 o
  -7  -2  15      143.70      112.22     31.71 o
  -6  -2  15      197.70      206.97     20.00 o
  -5  -2  15       32.98       37.73     15.92 o
  -4  -2  15       17.01       -9.19     10.45 o
  -3  -2  15      116.35      132.27     16.33 o
  -2  -2  15      679.67      641.35     27.24 o
  -1  -2  15       50.67       47.21     10.47 o
   0  -2  15     1102.50     1073.14     32.09 o
   1  -2  15      206.13      225.62     14.33 o
   2  -2  15     1643.80     1751.34     47.22 o
   3  -2  15      320.34      336.20     17.75 o
   4  -2  15      245.00      269.50     15.76 o
   5  -2  15       52.09       92.13     17.17 o
   6  -2  15        9.12       36.96     17.22 o
   7  -2  15      284.44      314.08     25.08 o
   8  -2  15       16.23       13.21     45.12 o
  -7  -1  15       71.26       84.26     16.29 o
  -6  -1  15       28.89       38.14     21.78 o
  -5  -1  15       16.11       19.20     13.32 o
  -4  -1  15      129.12      142.04     24.33 o
  -3  -1  15        0.16       11.95     16.78 o
  -2  -1  15        5.24        9.11     10.99 o
  -1  -1  15        3.47        0.53     10.99 o
   0  -1  15        8.46       -2.62     12.23 o
   1  -1  15     1110.63     1137.08     33.25 o
   2  -1  15       62.42       57.55     10.37 o
   3  -1  15     1071.56     1106.17     33.16 o
   4  -1  15        0.16       -6.16     11.62 o
   5  -1  15       26.42       25.55     17.42 o
   6  -1  15       16.28        9.47     13.99 o
   7  -1  15      133.30       97.40     20.14 o
   8  -1  15        0.16       14.42     29.74 o
   9  -1  15      229.37      290.10     42.01 o
  -7   0  15       24.58      -13.62     13.62 o
  -6   0  15      763.18      661.70     38.81 o
  -5   0  15        5.17       11.94     11.20 o
  -4   0  15      101.88       96.10     12.82 o
  -3   0  15       38.00       37.21     13.54 o
  -2   0  15     2521.81     2521.62     76.69 o
  -1   0  15      232.85      222.81     14.25 o
   0   0  15      277.85      252.58     14.47 o
   1   0  15      108.93      105.85     12.17 o
   2   0  15     1139.14     1225.34     68.14 o
   3   0  15        0.19        2.75      9.33 o
   4   0  15      323.89      309.61     17.56 o
   5   0  15        0.22       24.89     15.59 o
   6   0  15       40.03       31.75     15.26 o
   7   0  15       69.69       10.96     16.21 o
   8   0  15       19.51        0.58     15.87 o
   9   0  15        0.00        6.75     17.78 o
  -7   1  15        2.80        7.88     19.94 o
  -6   1  15       13.18        1.31     12.43 o
  -5   1  15      112.73      117.66     14.10 o
  -4   1  15       70.96       76.55     13.20 o
  -3   1  15        0.28       -8.90      8.90 o
  -2   1  15       35.21       34.07     10.84 o
  -1   1  15       33.19       45.56     14.03 o
   0   1  15       57.71       51.97     10.65 o
   1   1  15     1252.03     1209.69     35.30 o
   2   1  15      171.75      166.54     13.23 o
   3   1  15      609.70      670.39     26.92 o
   4   1  15       35.74       38.85      9.60 o
   5   1  15        0.08       12.11     10.63 o
   6   1  15        3.11      -12.22     12.22 o
   7   1  15      146.45      147.56     24.29 o
   8   1  15        2.58      -10.34     21.58 o
   9   1  15      567.54      598.89     34.89 o
  -6   2  15       91.52       51.19     19.03 o
  -5   2  15        0.56       10.50     12.71 o
  -4   2  15       17.45       33.72     12.38 o
  -3   2  15       37.70       46.29     14.07 o
  -2   2  15      413.04      407.76     20.91 o
  -1   2  15       77.82       73.13     12.29 o
   0   2  15      517.18      499.38     25.68 o
   1   2  15       10.00       11.92      7.76 o
   2   2  15     1078.51     1158.87     34.91 o
   3   2  15       55.70       71.73     11.06 o
   4   2  15       48.42       58.74     23.40 o
   5   2  15       11.85        5.39     10.53 o
   6   2  15       70.87       74.65     30.52 o
   7   2  15       89.82      107.24     20.64 o
   8   2  15        6.40       21.26     35.81 o
  -6   3  15        8.56        7.14     16.82 o
  -5   3  15        4.57       -3.77     12.88 o
  -4   3  15      488.30      452.71     32.49 o
  -3   3  15        3.41        5.91     12.63 o
  -2   3  15      155.47      159.21     14.49 o
  -1   3  15        3.11        7.63     12.31 o
   0   3  15      251.30      213.31     17.39 o
   1   3  15      796.06      775.36     29.21 o
   2   3  15       28.05       26.49     10.43 o
   3   3  15      375.22      355.06     18.16 o
   4   3  15      215.65      211.20     19.05 o
   5   3  15       45.84       43.12     11.63 o
   6   3  15        1.20       26.75     14.84 o
   7   3  15      199.18      256.93     43.52 o
   8   3  15      102.98      126.22     23.52 o
  -6   4  15        5.91       18.46     19.28 o
  -5   4  15        2.28      -16.16     16.16 o
  -4   4  15       79.41       82.12     19.85 o
  -3   4  15        0.69        3.20     15.01 o
  -2   4  15      474.01      473.87     34.62 o
  -1   4  15       65.02       79.58     17.89 o
   0   4  15      809.90      791.05     45.53 o
   1   4  15       47.30       49.88     16.08 o
   2   4  15      809.21      793.17     28.36 o
   3   4  15        4.70       10.02     17.54 o
   4   4  15      111.56      108.16     13.78 o
   5   4  15       62.22       58.00     12.03 o
   6   4  15        6.21       21.28     14.85 o
   7   4  15       29.39        1.17     25.80 o
   8   4  15       13.03       50.65     21.83 o
  -6   5  15       53.42       43.32     19.12 o
  -5   5  15       19.89       17.56     20.02 o
  -4   5  15        1.26        4.35     18.54 o
  -3   5  15        0.82       -6.97     17.15 o
  -2   5  15       57.71       68.26     21.41 o
  -1   5  15        2.18       -2.79     16.00 o
   0   5  15       28.18       38.07     14.93 o
   1   5  15      125.59      103.62     24.12 o
   2   5  15        5.25       14.76     12.04 o
   3   5  15      993.11     1036.65     42.34 o
   4   5  15       22.92        4.04     19.85 o
   5   5  15       27.72       55.58     15.56 o
   6   5  15        9.44       -4.47     24.61 o
   7   5  15      250.12      267.06     27.19 o
  -5   6  15       13.88       31.26     21.08 o
  -4   6  15       77.12       93.53     22.81 o
  -3   6  15       49.37       50.46     19.85 o
  -2   6  15        6.89       35.20     18.95 o
  -1   6  15       27.30       35.28     19.44 o
   0   6  15        2.11       19.94     20.76 o
   1   6  15      317.02      315.78     29.78 o
   2   6  15      148.48       95.41     25.76 o
   3   6  15       90.85       89.59     21.49 o
   4   6  15        0.36      -10.98     10.98 o
   5   6  15      381.53      363.91     28.39 o
   6   6  15       12.71       13.54     22.73 o
   7   6  15       78.72      128.72     35.93 o
  -4   7  15      214.19      233.74     33.72 o
  -3   7  15       28.57       45.29     24.94 o
  -2   7  15       33.50       30.52     22.15 o
  -1   7  15        0.03        9.93     18.79 o
   0   7  15        3.49       12.47     17.23 o
   1   7  15        6.41       17.80     18.79 o
   2   7  15       29.07        3.94     16.08 o
   3   7  15       12.45       26.42     22.07 o
   4   7  15        6.44       24.78     20.51 o
   5   7  15        2.71       31.55     30.64 o
   6   7  15       19.34       56.20     32.90 o
  -3   8  15       83.64       74.49     22.56 o
  -2   8  15        8.29       -4.92     16.24 o
  -1   8  15       12.29       38.40     21.08 o
   0   8  15      211.99      212.73     29.78 o
   1   8  15        9.09       20.76     24.94 o
   2   8  15       44.37        9.11     20.92 o
   3   8  15       67.11       92.05     24.69 o
   4   8  15      101.26      125.36     30.77 o
   0   9  15      147.41      156.95     32.32 o
   1   9  15       59.81       15.92     21.66 o
  -2  -8  16       44.34       37.61     15.60 o
  -1  -8  16      213.46      204.26     22.40 o
   0  -8  16       15.71        9.55     31.26 o
   1  -8  16       50.60       61.06     16.89 o
   2  -8  16        2.13       10.00     15.84 o
   3  -8  16       79.63       61.74     15.66 o
  -4  -7  16       26.24       -8.60     21.00 o
  -3  -7  16       10.84       -6.88     23.18 o
  -2  -7  16       10.64       -7.29     13.13 o
  -1  -7  16       35.08       40.21     14.79 o
   0  -7  16       40.87       23.17     21.45 o
   1  -7  16       31.53       31.68     14.59 o
   2  -7  16      191.97      216.63     24.78 o
   3  -7  16       92.05       88.35     15.45 o
   4  -7  16      638.17      634.18     51.77 o
  -5  -6  16      116.38      107.09     19.91 o
  -4  -6  16        1.07       14.78     12.81 o
  -3  -6  16       36.06       23.21     14.52 o
  -2  -6  16        0.93       16.29     16.01 o
  -1  -6  16      322.35      307.02     25.27 o
   0  -6  16      123.56      107.78     25.97 o
   1  -6  16      432.06      379.19     24.12 o
   2  -6  16      100.83       79.60     15.17 o
   3  -6  16       47.20       79.30     20.35 o
   4  -6  16        6.55       40.79     23.38 o
   5  -6  16      122.28      102.51     26.42 o
   6  -6  16        1.79       28.20     26.70 o
  -6  -5  16      261.28      280.91     38.97 o
  -5  -5  16        0.10       14.74     18.30 o
  -4  -5  16      204.31      202.21     18.85 o
  -3  -5  16       14.36      -11.49     11.49 o
  -2  -5  16      427.77      409.95     25.25 o
  -1  -5  16       31.18       43.64     14.92 o
   0  -5  16      101.26      118.86     17.04 o
   1  -5  16       48.25       68.66     15.69 o
   2  -5  16      455.49      427.38     33.14 o
   3  -5  16      266.67      244.89     15.42 o
   4  -5  16      492.14      470.83     20.90 o
   5  -5  16       20.81       34.83     16.41 o
   6  -5  16        4.12       50.87     32.00 o
  -6  -4  16      115.71       85.37     22.40 o
  -5  -4  16        3.22       -3.90     11.26 o
  -4  -4  16       48.19       52.71     26.05 o
  -3  -4  16        1.80       -4.97     14.89 o
  -2  -4  16      235.02      226.55     35.03 o
  -1  -4  16       48.37       52.66     15.54 o
   0  -4  16      147.65      169.32     16.87 o
   1  -4  16      214.66      222.74     24.74 o
   2  -4  16      273.81      253.26     15.79 o
   3  -4  16      118.61      146.03     13.05 o
   4  -4  16       13.74       16.60      9.17 o
   5  -4  16       20.67        8.91     14.65 o
   6  -4  16      361.21      388.34     46.76 o
   7  -4  16       16.15       -7.36     32.04 o
  -6  -3  16        0.18      -15.83     15.83 o
  -5  -3  16       35.83       27.53     19.98 o
  -4  -3  16        3.70       -8.79      8.79 o
  -3  -3  16       27.33       29.94     16.94 o
  -2  -3  16      116.31      110.83     15.05 o
  -1  -3  16       79.13       66.71     13.37 o
   0  -3  16      810.80      795.44     31.30 o
   1  -3  16      231.25      256.90     15.54 o
   2  -3  16       37.05       30.35     10.48 o
   3  -3  16        0.14        0.43      9.47 o
   4  -3  16      335.72      346.52     18.45 o
   5  -3  16      128.71       94.75     23.05 o
   6  -3  16      104.90      103.31     18.21 o
   7  -3  16        4.87        2.35     17.28 o
   8  -3  16      124.40      183.71     24.63 o
  -7  -2  16        0.02       29.18     19.20 o
  -6  -2  16        6.94       10.64     10.93 o
  -5  -2  16      107.90      136.61     17.44 o
  -4  -2  16        5.97       12.01     10.99 o
  -3  -2  16       44.53       50.20     13.91 o
  -2  -2  16      549.62      535.95     25.31 o
  -1  -2  16      319.55      305.51     18.82 o
   0  -2  16       68.28       87.60     15.44 o
   1  -2  16      180.92      179.00     13.33 o
   2  -2  16      292.77      303.84     16.96 o
   3  -2  16       37.03       55.62     10.45 o
   4  -2  16       68.89       90.10     11.90 o
   5  -2  16      393.35      395.71     27.64 o
   6  -2  16      198.42      203.78     31.91 o
   7  -2  16       21.47       35.26     17.14 o
   8  -2  16       19.83       36.85     32.41 o
  -7  -1  16       20.26       23.51     14.90 o
  -6  -1  16       58.16       95.75     15.53 o
  -5  -1  16      348.00      313.44     27.69 o
  -4  -1  16        2.58        2.41     10.66 o
  -3  -1  16      163.68      154.08     16.50 o
  -2  -1  16        0.00       15.20     11.97 o
  -1  -1  16      290.58      296.17     16.01 o
   0  -1  16      318.38      284.69     15.23 o
   1  -1  16       47.60       31.24      9.67 o
   2  -1  16      504.08      492.44     20.07 o
   3  -1  16        3.09       13.87      9.48 o
   4  -1  16      240.82      217.44     15.82 o
   5  -1  16      918.54      862.43     38.55 o
   6  -1  16       21.67       24.50     24.28 o
   7  -1  16      350.07      367.92     58.91 o
   8  -1  16       48.15       44.70     18.74 o
  -7   0  16        2.09       24.61     24.04 o
  -6   0  16        0.07       -9.68     10.09 o
  -5   0  16       49.12       49.72     13.91 o
  -4   0  16      131.89      132.85     15.23 o
  -3   0  16        1.55      -10.23     11.24 o
  -2   0  16        1.97       16.65     13.70 o
  -1   0  16       11.35       16.25     10.44 o
   0   0  16       82.66       91.07     12.06 o
   1   0  16       28.42       38.99      9.74 o
   2   0  16      127.57      113.05     12.53 o
   3   0  16        0.33       -4.18      9.08 o
   4   0  16        0.03       20.00     10.05 o
   5   0  16        2.30       19.34     18.13 o
   6   0  16      358.77      351.30     32.41 o
   7   0  16        9.81       16.70     16.14 o
   8   0  16       93.92      118.62     20.30 o
  -7   1  16       33.35       -2.38     16.74 o
  -6   1  16       65.98       41.47     15.26 o
  -5   1  16      163.18      191.46     19.94 o
  -4   1  16        0.22      -12.47     12.47 o
  -3   1  16      244.95      254.73     18.41 o
  -2   1  16      539.85      508.70     24.99 o
  -1   1  16      172.26      186.51     25.84 o
   0   1  16       22.25       61.76     10.79 o
   1   1  16       38.68       45.42     13.30 o
   2   1  16       37.30       33.33     10.19 o
   3   1  16       23.32       38.43     10.66 o
   4   1  16      182.47      162.36     15.66 o
   5   1  16      700.22      698.65     34.61 o
   6   1  16       27.01        8.54     17.19 o
   7   1  16      499.95      581.36     41.31 o
   8   1  16      101.13      110.44     21.53 o
  -6   2  16        2.09        8.37     16.24 o
  -5   2  16       91.04       57.92     20.92 o
  -4   2  16       60.40       91.08     16.49 o
  -3   2  16      133.20      129.37     14.24 o
  -2   2  16      454.89      445.30     23.12 o
  -1   2  16      543.04      568.18     26.71 o
   0   2  16       18.83       44.75     11.22 o
   1   2  16      110.91      104.67      9.92 o
   2   2  16      291.75      276.26     16.60 o
   3   2  16      425.58      405.19     18.96 o
   4   2  16      321.51      328.20     17.75 o
   5   2  16      140.20      134.82     14.20 o
   6   2  16       96.55      102.05     20.08 o
   7   2  16        1.97       -7.03     14.41 o
   8   2  16       25.48       27.15     19.64 o
  -6   3  16        2.20       13.21     16.08 o
  -5   3  16       39.12       75.15     23.79 o
  -4   3  16       11.95       21.66     15.18 o
  -3   3  16       28.35       24.94     15.67 o
  -1   3  16      337.42      322.86     20.72 o
   0   3  16       23.57       56.71     13.80 o
   1   3  16     1126.62     1082.04     32.97 o
   2   3  16       48.66       46.76     13.48 o
   3   3  16       39.55       46.41     12.21 o
   4   3  16        7.10       29.67     11.73 o
   5   3  16      241.94      267.21     19.30 o
   6   3  16       70.36      105.07     19.02 o
   7   3  16      102.07       85.86     19.04 o
   8   3  16       10.87       40.03     20.43 o
  -6   4  16       12.61       50.46     24.04 o
  -5   4  16      340.78      312.58     29.78 o
  -4   4  16      468.96      499.88     36.92 o
  -3   4  16      146.64      182.13     26.25 o
  -2   4  16      167.85      210.68     25.84 o
  -1   4  16       61.51       66.04     17.89 o
   0   4  16      363.03      352.78     30.44 o
   1   4  16       71.66       65.22     18.13 o
   2   4  16      225.70      211.28     15.96 o
   3   4  16        0.17        8.62     10.38 o
   4   4  16       43.29       35.61     11.78 o
   5   4  16       21.91       31.98     12.83 o
   6   4  16      145.36      206.04     29.82 o
   7   4  16       25.73       38.83     38.52 o
  -5   5  16       37.82       53.33     23.14 o
  -4   5  16        0.40       26.42     20.67 o
  -3   5  16        9.89       10.34     18.30 o
  -2   5  16        0.02        7.22     17.06 o
  -1   5  16      235.97      222.66     28.96 o
   0   5  16      144.42      150.87     22.81 o
   1   5  16      238.64      235.62     27.65 o
   2   5  16      271.80      292.48     29.04 o
   3   5  16      426.14      398.96     26.34 o
   4   5  16      263.11      282.83     23.32 o
   5   5  16      238.86      208.23     35.98 o
   6   5  16      193.95      262.87     25.29 o
   7   5  16        1.20       23.52     41.76 o
  -5   6  16      131.93      159.24     26.83 o
  -4   6  16       26.63       20.26     20.43 o
  -3   6  16      146.35      191.98     27.24 o
  -2   6  16      135.52      102.06     23.22 o
  -1   6  16       64.69       17.80     19.36 o
   0   6  16       22.64       44.96     21.33 o
   1   6  16       47.38       70.23     22.23 o
   2   6  16       45.30        0.41     17.39 o
   3   6  16      115.88      116.34     21.99 o
   4   6  16        4.88       23.86     34.46 o
   5   6  16        5.41      -10.41     14.72 o
   6   6  16       27.96       38.81     32.82 o
  -3   7  16        0.55       16.74     23.14 o
  -2   7  16      345.73      407.83     37.90 o
  -1   7  16        4.91       -7.88     21.66 o
   0   7  16      497.25      546.56     41.43 o
   1   7  16        0.60       18.62     17.72 o
   2   7  16        0.18       25.19     23.05 o
   3   7  16       74.06       78.76     21.41 o
   4   7  16        3.41      -15.92     15.92 o
   5   7  16      149.64      169.41     21.87 o
  -2   8  16       56.28       66.13     26.58 o
  -1   8  16        6.83        2.79     18.71 o
   0   8  16      101.07       93.86     23.46 o
   1   8  16       27.67       26.99     24.28 o
   2   8  16       20.82       -5.99     18.87 o
   3   8  16       40.48       43.07     28.88 o
  -2  -7  17      173.21      171.52     21.31 o
  -1  -7  17       61.29       29.97     17.10 o
   0  -7  17       94.89       76.65     17.95 o
   1  -7  17       54.43       63.03     16.66 o
   2  -7  17      210.80      256.10     22.61 o
   3  -7  17        0.05       11.19     31.50 o
  -4  -6  17        4.99       -1.40     14.85 o
  -3  -6  17       90.53      125.30     38.76 o
  -2  -6  17       51.29       42.80     14.28 o
  -1  -6  17      102.82       93.02     17.60 o
   0  -6  17       52.37       43.91     16.55 o
   1  -6  17       24.06       25.94     14.99 o
   2  -6  17        3.28       -1.62     10.84 o
   3  -6  17       58.13       82.66     52.06 o
   4  -6  17        1.52       22.23     24.86 o
   5  -6  17      522.70      634.04     36.27 o
  -5  -5  17       58.07       30.62     15.08 o
  -4  -5  17        0.95      -12.47     14.36 o
  -3  -5  17       35.73       28.62     14.78 o
  -2  -5  17        6.42        8.32     13.28 o
  -1  -5  17       23.10       -5.15     11.17 o
   0  -5  17      671.45      687.95     31.75 o
   1  -5  17       77.79       72.55     16.74 o
   2  -5  17       58.75       47.04     13.70 o
   3  -5  17        6.13      -11.43     11.43 o
   4  -5  17        6.68       16.87     13.21 o
   6  -5  17       64.35      102.61     24.79 o
  -5  -4  17        0.55       -2.64     21.74 o
  -4  -4  17       46.84       53.26     16.28 o
  -3  -4  17      197.78      196.17     19.73 o
  -2  -4  17        0.98        3.01     29.78 o
  -1  -4  17      151.99      156.04     16.99 o
   0  -4  17        0.72       -4.65     10.14 o
   1  -4  17      477.35      440.13     34.62 o
   2  -4  17        8.46        9.49      9.88 o
   3  -4  17       36.49       56.12     12.77 o
   4  -4  17      236.38      244.36     17.55 o
   5  -4  17      251.66      242.03     25.20 o
   6  -4  17        0.10        6.56     28.22 o
  -6  -3  17      212.29      201.25     20.85 o
  -5  -3  17       12.28       25.02     12.49 o
  -4  -3  17       47.84       58.50     15.69 o
  -3  -3  17        3.06       16.48     12.96 o
  -2  -3  17       10.79       17.67     12.69 o
  -1  -3  17      270.81      243.60     18.33 o
   0  -3  17       89.47       95.61     15.47 o
   1  -3  17      205.62      196.22     14.40 o
   2  -3  17      576.20      615.51     24.20 o
   3  -3  17       10.62        7.66      8.50 o
   4  -3  17      175.82      202.41     21.10 o
   5  -3  17        0.97       -4.14     15.68 o
   6  -3  17      280.96      322.30     25.79 o
   7  -3  17      163.89      219.52     28.67 o
  -6  -2  17       37.56       68.90     16.57 o
  -5  -2  17        0.16        9.85     39.83 o
  -4  -2  17       52.02       62.02     14.89 o
  -3  -2  17       16.44       -7.71     12.77 o
  -2  -2  17        0.18       11.95     11.25 o
  -1  -2  17      313.07      305.39     21.09 o
   0  -2  17       10.13        1.49      9.07 o
   1  -2  17        0.09        8.33      9.39 o
   2  -2  17       89.03       91.51     12.69 o
   3  -2  17       54.56       58.31     20.16 o
   4  -2  17        7.35       34.72     12.76 o
   5  -2  17       65.11       65.07     17.68 o
   6  -2  17       81.58       77.79     22.85 o
   7  -2  17        3.22       13.60     17.14 o
  -5  -1  17       39.94       44.68     15.50 o
  -4  -1  17        0.91       10.18     11.79 o
  -3  -1  17      234.95      219.49     17.31 o
  -2  -1  17      135.58      135.05     35.85 o
  -1  -1  17      240.29      221.30     15.87 o
   0  -1  17       72.62       80.86     17.38 o
   1  -1  17       88.45       93.51     14.71 o
   2  -1  17       34.88       24.49     17.80 o
   3  -1  17       10.95       40.34     17.84 o
   4  -1  17      474.58      477.09     21.30 o
   5  -1  17       46.80       33.46     14.83 o
   6  -1  17       56.48       88.10     20.97 o
   7  -1  17        5.84      -13.30     14.97 o
  -6   0  17      250.98      260.93     20.67 o
  -5   0  17        0.03        8.75     17.19 o
  -4   0  17      154.29      174.01     20.76 o
  -3   0  17       30.08       15.03     12.63 o
  -2   0  17      217.17      202.71     23.42 o
  -1   0  17      186.46      195.67     19.98 o
   0   0  17        1.10       -5.04      9.97 o
   1   0  17       56.21       60.11     11.30 o
   2   0  17      433.85      443.91     19.32 o
   3   0  17       15.52       21.29     10.77 o
   4   0  17        0.08       10.14     10.42 o
   5   0  17      189.74      174.93     20.35 o
   6   0  17       42.30       64.23     23.92 o
   7   0  17      107.42      146.77     23.56 o
   8   0  17      898.20     1054.33     48.48 o
  -6   1  17       65.84       36.02     19.03 o
  -5   1  17       71.85       58.90     15.02 o
  -4   1  17       72.28       44.45     24.74 o
  -3   1  17      645.18      621.80     27.82 o
  -2   1  17      191.09      215.64     26.50 o
  -1   1  17      426.02      392.00     21.65 o
   0   1  17       41.64       29.95     10.57 o
   1   1  17       26.73       19.03     10.58 o
   2   1  17       55.17       55.17     10.86 o
   3   1  17       36.46       75.47     12.13 o
   4   1  17      361.25      338.98     18.90 o
   5   1  17      231.65      260.19     25.39 o
   6   1  17        6.20       17.31     20.76 o
   7   1  17        6.47       15.24     18.07 o
   8   1  17        1.10       28.52     20.03 o
  -6   2  17      131.59      140.54     25.35 o
  -5   2  17       75.95       22.73     18.62 o
  -4   2  17        3.04       -3.65     11.86 o
  -3   2  17       19.51       20.83     13.51 o
  -2   2  17        0.63      -10.04     10.04 o
  -1   2  17       12.70       18.94     14.25 o
   0   2  17       15.25        4.64     10.98 o
   1   2  17       32.14       33.14     10.61 o
   2   2  17       45.50       52.58     13.17 o
   3   2  17      290.47      294.20     17.47 o
   4   2  17       72.92       62.54     12.77 o
   5   2  17      228.02      205.26     15.99 o
   6   2  17       41.51       40.03     17.84 o
   7   2  17       51.25       73.68     20.46 o
  -6   3  17       55.17       32.08     17.97 o
  -5   3  17       68.28       60.05     24.69 o
  -4   3  17       10.79       -8.94     15.18 o
  -3   3  17      203.42      220.20     25.27 o
  -2   3  17       31.62       28.71     16.00 o
  -1   3  17      254.57      218.56     25.43 o
   0   3  17        1.50       -4.35     11.12 o
   1   3  17      179.38      169.18     14.63 o
   2   3  17      137.91      143.57     14.53 o
   3   3  17        1.63       18.30     13.23 o
   4   3  17        6.33       11.17     10.59 o
   5   3  17       74.75       93.59     13.68 o
   6   3  17        7.30       28.76     45.12 o
   7   3  17        9.69       48.04     20.41 o
  -5   4  17        1.74      -10.99     17.15 o
  -4   4  17       81.47      131.10     24.69 o
  -3   4  17       36.29       60.79     22.97 o
  -2   4  17        2.93       15.18     17.39 o
  -1   4  17       11.46       45.62     16.90 o
   0   4  17       91.16      131.18     24.86 o
   1   4  17       80.37       75.81     21.08 o
   2   4  17      436.24      429.07     25.56 o
   3   4  17      322.69      311.47     25.01 o
   4   4  17       84.21       64.01     15.54 o
   5   4  17      108.84      113.73     16.62 o
   6   4  17       69.82       95.54     21.41 o
   7   4  17       58.34       53.66     18.53 o
  -5   5  17       10.44       55.05     25.93 o
  -4   5  17       22.13       26.01     20.51 o
  -3   5  17       75.47       96.97     22.89 o
  -2   5  17       30.19       18.38     17.72 o
  -1   5  17      334.12      343.84     34.13 o
   0   5  17      684.90      713.27     45.94 o
   1   5  17        3.20        9.68     17.72 o
   2   5  17     1152.89     1125.12     60.87 o
   3   5  17       99.72      115.29     23.46 o
   4   5  17      201.89      174.83     19.75 o
   5   5  17        0.01       -6.99     13.11 o
   6   5  17        1.94       35.93     30.36 o
  -4   6  17        8.13      -13.87     19.12 o
  -3   6  17       46.34       18.87     21.49 o
  -2   6  17        4.68        9.76     19.36 o
  -1   6  17      367.45      435.97     37.90 o
   0   6  17       66.69       26.50     19.44 o
   1   6  17      110.18       82.37     24.86 o
   2   6  17       17.39       -2.46     18.87 o
   3   6  17      175.04      159.00     29.45 o
   4   6  17        9.64        4.89     15.55 o
   5   6  17        0.02       15.89     18.37 o
  -2   7  17        2.76      -16.41     18.46 o
  -1   7  17       10.72        4.92     23.46 o
   0   7  17       53.58       38.31     25.10 o
   1   7  17       16.83       23.46     19.69 o
   2   7  17       25.64       39.46     24.86 o
   3   7  17       21.60       -0.08     17.31 o
   4   7  17       93.15       83.85     25.84 o
  -1  -7  18       28.52       22.07     26.99 o
   0  -7  18      115.35       96.97     17.42 o
   1  -7  18        4.73        2.47     15.96 o
   2  -7  18       10.95      -24.69     24.69 o
  -3  -6  18      332.71      352.37     25.58 o
  -2  -6  18        1.26       -0.46     12.80 o
  -1  -6  18      123.26      106.16     35.03 o
   0  -6  18       85.49       74.60     15.02 o
   1  -6  18      209.80      194.45     20.20 o
   2  -6  18       10.17        9.26     16.30 o
   3  -6  18       29.49       17.82     12.57 o
   4  -6  18        9.75       -5.50     25.93 o
  -4  -5  18        5.86        8.05     30.03 o
  -3  -5  18        6.21      -10.74     17.23 o
  -2  -5  18        5.74        3.81     13.70 o
  -1  -5  18       18.19       14.20     15.81 o
   0  -5  18        9.41       20.18     15.67 o
   1  -5  18      123.09      109.38     19.32 o
   2  -5  18        7.01        3.28     22.81 o
   3  -5  18       38.02       53.20     14.43 o
   4  -5  18      569.57      619.54     48.98 o
   5  -5  18       13.12       -5.09     24.37 o
  -5  -4  18      101.51      102.37     18.01 o
  -4  -4  18       21.08       13.52     10.98 o
  -3  -4  18       54.44       40.23     12.79 o
  -2  -4  18       98.91      103.99     16.94 o
  -1  -4  18       83.95       76.40     46.52 o
   0  -4  18      605.53      624.29     32.57 o
   1  -4  18       14.57       29.63     13.68 o
   2  -4  18      370.48      349.79     23.38 o
   3  -4  18       19.59       25.80     10.99 o
   4  -4  18        0.64       -0.39     10.45 o
   5  -4  18       37.01       47.78     25.43 o
   6  -4  18       29.48      -15.40     15.40 o
  -5  -3  18       11.34       17.20     14.58 o
  -4  -3  18       29.95       22.26     11.88 o
  -3  -3  18       76.45       79.63     20.96 o
  -2  -3  18        9.10       20.47     12.68 o
  -1  -3  18       53.02       61.26     13.97 o
   0  -3  18      114.97      119.18     14.47 o
   1  -3  18      242.91      235.00     31.55 o
   2  -3  18      531.48      554.80     22.81 o
   3  -3  18       98.54      100.19     13.85 o
   4  -3  18      744.59      786.48     42.18 o
   5  -3  18       26.93       44.23     31.71 o
   6  -3  18       52.73       67.58     33.80 o
  -5  -2  18       38.51       24.24     27.69 o
  -4  -2  18       27.78       28.59     25.19 o
  -3  -2  18        2.73       14.67     12.88 o
  -2  -2  18       48.92       62.93     29.95 o
  -1  -2  18       53.30       54.12     13.05 o
   0  -2  18      405.14      407.00     19.20 o
   1  -2  18        9.50        7.07     10.97 o
   2  -2  18      361.40      384.16     18.58 o
   3  -2  18       58.26       52.56     17.87 o
   4  -2  18        2.60       10.32     15.30 o
   5  -2  18       43.62       58.62     19.05 o
   6  -2  18       55.70       78.26     30.03 o
   7  -2  18       35.02       47.37     20.75 o
  -6  -1  18        0.55       12.66     14.86 o
  -5  -1  18        3.42       10.88     14.19 o
  -4  -1  18       29.02       47.68     24.20 o
  -3  -1  18       28.20       32.38     24.65 o
  -2  -1  18        1.83       -8.38     11.21 o
  -1  -1  18       10.47        0.12     10.36 o
   0  -1  18        7.69       15.01     11.04 o
   1  -1  18      205.22      188.19     23.55 o
   2  -1  18       45.85       45.38     12.41 o
   3  -1  18       10.09       28.39     12.15 o
   4  -1  18       16.41       24.19     10.89 o
   5  -1  18        0.05       -0.53     15.57 o
   6  -1  18       12.47        1.02     15.98 o
   7  -1  18        0.00       14.19     29.70 o
  -6   0  18       11.92       -7.77     13.75 o
  -5   0  18        9.50        6.34     24.53 o
  -4   0  18       55.46       22.69     15.71 o
  -3   0  18       31.74       42.03     17.84 o
  -2   0  18       24.88       25.80     12.53 o
  -1   0  18        1.46        9.91     21.95 o
   0   0  18      196.59      191.71     14.59 o
   1   0  18        5.21       15.93     10.37 o
   2   0  18       34.32       20.56     17.49 o
   3   0  18        0.26      -12.44     12.44 o
   4   0  18        2.00       21.02     12.12 o
   5   0  18        0.31       -7.01     20.22 o
   6   0  18      558.10      571.49     33.58 o
   7   0  18        0.52       -1.46     17.81 o
  -6   1  18        2.48      -11.67     12.93 o
  -5   1  18       54.82       81.16     33.84 o
  -4   1  18      318.71      310.74     21.26 o
  -3   1  18      205.76      213.78     17.83 o
  -2   1  18       42.82       46.06     12.86 o
  -1   1  18        4.71        9.69     16.90 o
   0   1  18      278.93      268.47     17.67 o
   1   1  18       23.04       26.84     16.59 o
   2   1  18       12.24       37.19     12.03 o
   3   1  18       23.35       21.61      9.88 o
   4   1  18      125.31      141.03     18.16 o
   5   1  18        7.40       26.37     19.73 o
   6   1  18       19.96        6.41     16.36 o
   7   1  18        6.19       -3.18     18.79 o
  -5   2  18        3.72      -12.14     14.60 o
  -4   2  18        5.55       -8.70     17.64 o
  -3   2  18       62.80       54.68     14.96 o
  -2   2  18      342.34      306.65     27.73 o
  -1   2  18        1.89       -4.63     11.05 o
   0   2  18      574.69      561.77     27.63 o
   1   2  18       14.09        0.26     16.07 o
   2   2  18      357.67      353.52     18.69 o
   3   2  18       45.80       35.44     10.89 o
   4   2  18      154.14      120.06     23.10 o
   5   2  18       61.00       48.24     17.76 o
   6   2  18      191.61      271.61     28.31 o
   7   2  18        0.10        0.58     15.93 o
  -5   3  18      205.25      203.63     30.27 o
  -4   3  18      193.21      248.34     29.29 o
  -3   3  18      493.42      527.04     38.07 o
  -2   3  18      362.88      354.91     31.67 o
  -1   3  18        0.24       -2.71     16.65 o
   0   3  18       56.63       62.09     14.04 o
   1   3  18       31.83       38.84     11.93 o
   2   3  18      185.41      163.45     15.71 o
   3   3  18        0.02       12.43     12.13 o
   4   3  18       20.48       49.34     13.48 o
   5   3  18        2.54       25.20     12.62 o
   6   3  18       22.69       16.84     21.60 o
  -4   4  18       49.23        7.88     19.53 o
  -3   4  18       17.71       29.04     21.66 o
  -2   4  18      223.60      203.71     26.58 o
  -1   4  18       50.01       81.96     19.44 o
   0   4  18       92.69      128.07     26.34 o
   1   4  18        2.21       12.31     17.89 o
   2   4  18      211.60      188.46     19.45 o
   3   4  18      141.77      105.47     17.32 o
   4   4  18      504.78      505.30     23.91 o
   5   4  18      119.34      131.56     17.69 o
   6   4  18      337.11      456.70     59.85 o
  -4   5  18       39.62       20.02     22.40 o
  -3   5  18      327.34      338.09     33.23 o
  -2   5  18      102.18       66.62     23.30 o
  -1   5  18       15.21       33.88     22.56 o
   0   5  18      402.49      426.37     37.41 o
   1   5  18      244.40      258.92     27.73 o
   2   5  18       14.96       19.12     21.17 o
   3   5  18       70.93       88.34     27.94 o
   4   5  18       88.54       98.01     22.15 o
   5   5  18        0.02       11.73     26.66 o
  -2   6  18        0.34       10.67     20.76 o
  -1   6  18       11.48        0.57     20.18 o
   0   6  18      362.40      386.42     35.93 o
   1   6  18       58.28       39.71     24.78 o
   2   6  18        2.80        8.61     17.31 o
   3   6  18      197.14      227.17     36.59 o
   4   6  18      261.58      269.71     25.42 o
   0   7  18        0.06       18.46     23.55 o
   1   7  18        4.67       22.56     22.56 o
   2   7  18       59.07       86.64     26.01 o
  -1  -6  19      239.99      244.97     30.93 o
   0  -6  19       63.61       89.63     18.86 o
   1  -6  19       55.57       56.22     28.10 o
   2  -6  19        1.36      -14.52     23.38 o
  -3  -5  19        9.43       18.20     15.92 o
  -2  -5  19      350.82      371.32     46.60 o
  -1  -5  19        0.01       -3.45     14.52 o
   0  -5  19      198.70      229.94     21.43 o
   1  -5  19      228.79      185.09     19.27 o
   2  -5  19      174.78      200.81     19.14 o
   3  -5  19       98.11       97.48     16.76 o
   4  -5  19       45.98       54.97     33.47 o
  -4  -4  19       27.17       37.82     31.59 o
  -3  -4  19       19.46       24.80     20.18 o
  -2  -4  19      166.94      139.54     18.08 o
  -1  -4  19       56.29       46.15     17.97 o
   0  -4  19      967.20      958.91     39.06 o
   1  -4  19      147.08      158.86     34.91 o
   2  -4  19       31.18       44.36     19.48 o
   3  -4  19       92.25       75.77     23.21 o
   4  -4  19       50.37       49.57     18.05 o
   5  -4  19       24.23       67.62     20.71 o
  -4  -3  19       61.47       31.77     16.56 o
  -3  -3  19        0.08        4.12     14.96 o
  -2  -3  19        0.06        4.19     12.16 o
  -1  -3  19        5.34       15.29     12.60 o
   0  -3  19      111.24       89.98     16.70 o
   1  -3  19        8.03        5.02     11.53 o
   2  -3  19      135.60      150.08     16.48 o
   3  -3  19       87.82       64.45     12.63 o
   4  -3  19      180.24      210.65     16.92 o
   5  -3  19       11.89       14.13     17.67 o
  -5  -2  19       62.34       13.78     22.32 o
  -4  -2  19        0.00        9.19     19.85 o
  -3  -2  19      132.91      142.24     27.73 o
  -2  -2  19       93.22       82.47     16.30 o
  -1  -2  19        1.11        4.19     12.88 o
   0  -2  19      146.51      166.60     18.82 o
   1  -2  19      281.47      283.85     17.04 o
   2  -2  19       82.84       75.91     14.19 o
   3  -2  19      128.62      122.32     13.71 o
   4  -2  19       81.87       79.28     12.31 o
   5  -2  19       63.20       56.95     20.81 o
   6  -2  19       59.55       88.71     20.31 o
  -5  -1  19      304.80      316.12     27.36 o
  -4  -1  19        1.00       -1.53     11.75 o
  -3  -1  19       50.06       42.63     16.04 o
  -2  -1  19        2.09       -1.86     12.93 o
  -1  -1  19       39.28       32.90     16.41 o
   0  -1  19      125.97      123.81     13.26 o
   1  -1  19        0.41       -1.68     10.55 o
   2  -1  19       19.10       10.23     11.17 o
   3  -1  19        1.48       15.15     10.73 o
   4  -1  19        2.66       21.28     13.06 o
   5  -1  19       34.92       56.49     18.57 o
   6  -1  19       57.73       49.40     22.21 o
  -5   0  19        5.32       -0.45     13.69 o
  -4   0  19      210.39      172.39     18.56 o
  -3   0  19       37.68       39.37     13.58 o
  -2   0  19      352.18      361.23     28.22 o
  -1   0  19        6.97        0.81     20.39 o
   0   0  19       21.21       25.24     11.41 o
   1   0  19      125.71      128.91     13.92 o
   2   0  19        6.96       14.02     10.84 o
   3   0  19       30.58       30.18     11.12 o
   4   0  19      883.33      958.77     32.71 o
   5   0  19        8.01       26.14     16.40 o
   6   0  19      223.29      272.34     26.28 o
  -5   1  19      290.12      329.19     24.13 o
  -4   1  19      113.18      120.39     18.63 o
  -3   1  19       16.42       -8.71     12.03 o
  -2   1  19        0.03        0.41     12.56 o
  -1   1  19       47.63       36.82     15.54 o
   0   1  19       89.25       94.81     14.32 o
   1   1  19       38.10       66.49     12.65 o
   2   1  19      141.48      132.37     14.98 o
   3   1  19       44.01       56.36     13.80 o
   4   1  19       43.93       65.98     14.87 o
   5   1  19       29.84       51.16     19.83 o
   6   1  19      163.25      177.81     23.97 o
  -4   2  19      196.52      219.38     27.73 o
  -3   2  19      133.01      131.76     24.69 o
  -2   2  19      269.85      277.32     20.77 o
  -1   2  19       28.61       42.88     14.61 o
   0   2  19      113.79      104.60     14.08 o
   1   2  19       49.27       38.47     14.96 o
   2   2  19      431.99      422.82     22.31 o
   3   2  19       88.70       89.77     14.14 o
   4   2  19      207.76      264.97     27.33 o
   5   2  19        4.01       13.29     23.87 o
   6   2  19       82.61      121.59     22.24 o
  -4   3  19       17.36        4.18     20.92 o
  -3   3  19       27.13       56.85     23.87 o
  -2   3  19        0.96       22.97     20.43 o
  -1   3  19       80.63       74.99     22.40 o
   0   3  19       59.44       58.91     17.97 o
   1   3  19      143.12      140.12     15.67 o
   2   3  19        0.06       -4.03     11.88 o
   3   3  19       29.85       42.81     14.87 o
   4   3  19      189.15      199.70     18.05 o
   5   3  19       41.05       19.17     17.50 o
   6   3  19        4.16       24.59     19.76 o
  -3   4  19       19.09        4.43     20.67 o
  -2   4  19        0.17      -16.08     16.08 o
  -1   4  19       42.15       52.67     21.99 o
   0   4  19      389.30      382.72     35.03 o
   1   4  19      207.77      187.96     27.89 o
   2   4  19      515.26      516.85     33.97 o
   3   4  19      135.97      145.22     22.07 o
   4   4  19      316.86      368.09     29.80 o
   5   4  19        1.17        7.70     18.31 o
  -2   5  19       17.09       65.31     21.91 o
  -1   5  19       12.96        8.37     20.84 o
   0   5  19      219.86      259.83     32.41 o
   1   5  19       68.20       67.93     20.35 o
   2   5  19        4.87      -14.77     19.28 o
   3   5  19        6.83       25.50     16.16 o
   4   5  19        0.00       -0.83     14.62 o
  -1   6  19      234.26      210.68     30.19 o
   0   6  19      139.48       85.32     25.60 o
   1   6  19      175.95      189.68     32.65 o
   2   6  19      126.92      172.53     28.96 o
  -1  -5  20        5.56       23.22     27.16 o
   0  -5  20       18.26       25.40     14.52 o
   1  -5  20      287.74      313.77     25.46 o
   2  -5  20       12.50       45.15     33.43 o
  -2  -4  20      285.46      276.67     40.45 o
  -1  -4  20       27.92       22.73     13.61 o
   0  -4  20        5.84       21.63     13.51 o
   1  -4  20       18.50       16.96     14.13 o
   2  -4  20        2.87        9.27     16.57 o
   3  -4  20      521.03      561.86     29.79 o
  -3  -3  20        4.17        0.57     15.92 o
  -2  -3  20      170.09      163.18     19.10 o
  -1  -3  20        5.99       -1.55     12.49 o
   0  -3  20      468.30      545.60     29.71 o
   1  -3  20      105.03      119.01     17.46 o
   2  -3  20       49.02       64.92     15.05 o
   3  -3  20      132.41      123.19     19.35 o
   4  -3  20      106.54      141.19     15.07 o
  -3  -2  20        5.05        3.28     15.83 o
  -2  -2  20       29.60       22.44     13.45 o
  -1  -2  20      274.35      261.28     22.36 o
   0  -2  20      266.01      237.78     32.37 o
   1  -2  20       22.57       22.34     14.98 o
   2  -2  20        1.49       -8.55     11.89 o
   3  -2  20      127.27      138.77     24.82 o
   4  -2  20       49.14       68.73     14.32 o
   5  -2  20       81.24       72.00     24.69 o
  -4  -1  20        2.67       11.46     15.14 o
  -3  -1  20        6.67       15.07     14.59 o
  -2  -1  20        0.01       -9.06     12.84 o
  -1  -1  20      349.71      361.71     23.10 o
   0  -1  20       15.62       32.35     15.99 o
   1  -1  20      112.18      100.16     13.95 o
   2  -1  20       79.48       55.26     24.98 o
   3  -1  20      125.75      110.59     14.83 o
   4  -1  20       25.52       27.92     13.87 o
   5  -1  20       84.50       71.51     50.78 o
  -4   0  20      434.69      401.89     24.83 o
  -3   0  20        2.41      -15.26     15.26 o
  -2   0  20       34.53       51.59     14.93 o
  -1   0  20       37.04       36.66     16.37 o
   0   0  20       71.75       89.60     15.03 o
   1   0  20       35.94       30.59     24.77 o
   2   0  20      448.34      488.09     24.12 o
   3   0  20        0.82      -10.02     10.02 o
   4   0  20       12.55       30.58     16.75 o
   5   0  20        0.34      -14.03     25.84 o
  -4   1  20      128.26      174.30     21.84 o
  -3   1  20      165.12      150.62     25.68 o
  -2   1  20       43.56       42.31     16.22 o
  -1   1  20      358.27      405.47     25.78 o
   0   1  20        1.37       -7.66     11.16 o
   1   1  20      128.83      132.09     15.37 o
   2   1  20      124.74      118.91     16.64 o
   3   1  20        2.48       11.45     12.75 o
   4   1  20       40.56       44.97     13.67 o
   5   1  20       74.84       99.10     23.47 o
  -3   2  20        1.11       -5.66     16.24 o
  -2   2  20       49.89       47.75     18.79 o
  -1   2  20        0.03        9.36     10.27 o
   0   2  20        0.04       -4.20     12.83 o
   1   2  20      282.03      275.26     23.25 o
   2   2  20        0.08      -10.98     10.98 o
   3   2  20        6.39       -3.89     16.97 o
   4   2  20        0.02       -1.01     22.97 o
   5   2  20        8.28        9.46     31.79 o
  -3   3  20       94.94      102.55     27.65 o
  -2   3  20        2.97       22.81     20.18 o
  -1   3  20        8.05       10.01     15.67 o
   0   3  20       33.67       41.18     19.03 o
   1   3  20       82.63       82.62     23.46 o
   2   3  20        1.24        0.30     11.62 o
   3   3  20       96.30      150.45     18.73 o
   4   3  20       36.74       40.31     17.01 o
  -2   4  20      170.91      191.16     26.50 o
  -1   4  20      199.27      190.83     30.60 o
   0   4  20      765.12      834.53     53.33 o
   1   4  20      259.34      233.82     32.16 o
   2   4  20      113.14       94.49     21.13 o
   3   4  20       77.05       69.08     29.99 o
   4   4  20      137.04      145.49     22.21 o
   0   5  20      238.56      228.73     32.57 o
   1   5  20       26.37        7.88     18.05 o
   2   5  20       20.16       -1.80     25.27 o
  -1  -3  21      542.38      504.49     29.11 o
   0  -3  21      104.95      128.23     36.43 o
   1  -3  21       86.83      112.39     17.27 o
   2  -3  21        0.61       24.82     16.06 o
   3  -3  21       15.78       17.32     12.05 o
  -2  -2  21      102.21       90.17     17.65 o
  -1  -2  21       60.14       34.49     15.93 o
   0  -2  21      327.30      350.17     36.84 o
   1  -2  21      151.25      152.74     21.37 o
   2  -2  21       74.20      114.57     18.01 o
   3  -2  21        2.85       -8.78     25.68 o
  -2  -1  21       72.99       85.75     17.78 o
  -1  -1  21        7.59        1.78     18.09 o
   0  -1  21      230.31      235.37     34.33 o
   1  -1  21       13.52        5.71     27.55 o
   2  -1  21      156.76      146.91     16.47 o
   3  -1  21      186.97      190.95     16.84 o
   4  -1  21       20.00       27.25     11.71 o
  -3   0  21       35.74       61.78     30.77 o
  -2   0  21       60.26       72.36     18.14 o
  -1   0  21       35.95       36.27     15.71 o
   0   0  21       10.13       -1.46     15.00 o
   1   0  21       19.78       19.18     18.55 o
   2   0  21      139.92      129.91     16.21 o
   3   0  21       42.93       52.51     15.91 o
   4   0  21       31.26       13.32     17.80 o
  -2   1  21       41.27       37.13     15.02 o
  -1   1  21        6.47       32.05     16.61 o
   0   1  21        1.68       17.96     19.36 o
   1   1  21      113.90      122.21     15.67 o
   2   1  21       71.11      109.35     27.06 o
   3   1  21      196.21      244.08     22.31 o
   4   1  21       37.12       44.76     14.27 o
  -2   2  21      220.49      214.87     21.29 o
   0   2  21      234.91      240.90     57.63 o
   1   2  21       10.94       13.18     12.06 o
   2   2  21      117.00      127.62     23.85 o
   3   2  21       32.40       38.73     32.68 o
   4   2  21       29.90       34.88     28.21 o
  -1   3  21       79.86      105.34     22.07 o
   0   3  21      221.87      165.31     24.78 o
   1   3  21      389.33      461.73     42.09 o
   2   3  21      116.68      112.74     36.80 o
   3   3  21      173.48      202.51     20.86 o
   0  -1  22        3.12       -4.59     13.14 o
   1  -1  22      145.30      176.23     18.06 o
   2  -1  22        8.02      -17.89     26.25 o
   0   0  22      257.33      272.07     23.98 o
   1   0  22       11.40       13.28     20.89 o
   2   0  22       41.53       42.14     13.03 o
   0   1  22       23.42       30.76     21.58 o
   1   1  22      239.65      251.60     19.74 o
   2   1  22       81.76       42.87     23.92 o
 
